# Supplementary material for: Determinants of Low Birth Weight in Malawi: Bayesian Geo-Additive Modelling
Source: PLoS One. 2015 Jun 26;10(6):e0130057. doi: 10.1371/journal.pone.0130057 (PMC4482619; doi:10.1371/journal.pone.0130057)
Supplement: S2 File — (CSV) [file pone.0130057.s002.csv]

bw	ANC	hgtcat	bwcat	dst	med1	med2	med3	bod2	bod3	bod4	wt2	wt3	wt4	wt5	anc2	anc3	age	agecat2	agecat3	wgcat2	wgtcat3	anc
3.5	2	1	0	1	0	1	0	0	0	0	0	0	0	1	1	0	23	1	0	0	1	4
2.5	2		0	1	1	0	0	1	0	0	0	1	0	0	1	0						4
3.8	2		0	1	0	1	0	1	0	0	0	0	0	1	1	0						6
3.2	1		0	1	0	0	1	0	1	0	0	0	0	1	0	0						3
3.1	1		0	1	1	0	0	1	0	0	0	0	0	1	0	0						2
2.7			1	1	1	0	0	0	0	0	0	0	0	1
3	2		1	1	1	0	0	0	0	0	1	0	0	0	1	0						4
	2	1	0	1	0	1	0	0	0	0	0	0	0	1	1	0	26	1	0	1	0	4
3.5	2	1	0	1	0	1	0	0	0	0	0	0	0	1	1	0	21	1	0	1	0	4
3.4	3		0	1	1	0	0	1	0	0	0	1	0	0	0	1						7
2.4			0	1	1	0	0	0	0	0	0	1	0	0
2.8	1		0	1	1	0	0	1	0	0	0	0	0	0	0	0						3
3			0	1	1	0	0	0	0	0	0	0	0	0
3.2	1		1	1	0	0	0	0	0	1	0	0	0	1	0	0						2
4.6	3		0	1	1	0	0	0	0	1	0	0	1	0	0	1						7
4.2	1		0	1	1	0	0	1	0	0	0	0	1	0	0	0						3
2.8	1		0	1	1	0	0	0	1	0	0	0	0	0	0	0						3
2.6			0	1	1	0	0	1	0	0	0	0	0	0
	1	1	0	1	0	0	0	0	0	1	0	0	0	1	0	0	39	0	1	1	0	3
3	1		0	1	1	0	0	0	1	0	0	0	1	0	0	0						3
	2		0	1	1	0	0	0	0	0	0	1	0	0	1	0						4
3.2	2		0	1	1	0	0	1	0	0	1	0	0	0	1	0						4
4.5			0	1	1	0	0	1	0	0	1	0	0	0
3.1	2	1	0	29	1	0	0	1	0	0	0	1	0	0	1	0	23	1	0	1	0	4
3.8		1	0	29	1	0	0	1	0	0	0	1	0	0			23	1	0	1	0
4	1		0	29	0	0	0	0	1	0	1	0	0	0	0	0						2
1.3	1	1	1	29	1	0	0	1	0	0	1	0	0	0	0	0	21	1	0	1	0	2
1.2		1	1	29	1	0	0	0	0	0	1	0	0	0			21	1	0	1	0
4.1	1		0	29	1	0	0	0	1	0	0	0	0	0	0	0						2
3			0	29	1	0	0	0	1	0	0	0	0	0
5.3	1		0	29	1	0	0	0	1	0	1	0	0	0	0	0						2
			0	29	1	0	0	1	0	0	1	0	0	0
3	2		0	29	0	0	0	0	0	1	1	0	0	0	1	0						4
			0	29	0	0	0	0	0	1	1	0	0	0
2	1		1	29	0	1	0	0	0	0	0	1	0	0	0	0						3
3.2	2	1	0	29	0	1	0	1	0	0	0	1	0	0	1	0	34	1	0	1	0	4
3.2		1	0	29	0	1	0	1	0	0	0	1	0	0			34	1	0	1	0
2.3	2		0	29	0	0	0	0	0	0	1	0	0	0	1	0						4
	1		0	29	1	0	0	0	0	0	0	0	0	1	0	0						2
4.2	1		0	29	1	0	0	0	1	0	0	0	1	0	0	0						3
4.1			0	29	1	0	0	1	0	0	0	0	1	0
	2		0	29	0	0	0	0	0	1	0	0	0	0	1	0						5
1.8	2		1	29	1	0	0	0	0	1	1	0	0	0	1	0						4
2.1	1		0	29	0	0	0	0	0	1	0	1	0	0	0	0						2
2.1			0	29	0	0	0	0	0	1	0	1	0	0
1.8			1	29	0	0	0	0	0	1	0	1	0	0
3.1	2	1	0	29	1	0	0	0	0	1	1	0	0	0	1	0	44	0	1	1	0	4
3.2	1		0	29	0	1	0	0	1	0	0	0	0	1	0	0						3
3.5	2		0	29	0	0	0	0	0	1	0	1	0	0	1	0						5
2.8	2	1	0	29	1	0	0	0	0	0	0	0	0	0	1	0	20	1	0	1	0	4
3.5	2	1	0	29	0	0	0	0	1	0	1	0	0	0	1	0	27	1	0	0	0	4
3	2		0	29	0	0	0	0	1	0	0	0	0	0	1	0						6
3.2	1	1	1	5	1	0	0	0	0	0	0	0	1	0	0	0	24	1	0	1	0	2
3.2	1	1	0	5	1	0	0	1	0	0	0	0	1	0	0	0	21	1	0	1	0	3
2.5		1	1	5	1	0	0	0	0	0	0	0	1	0			21	1	0	1	0
2	2		1	5	0	0	0	0	1	0	0	0	1	0	1	0						4
4.3			0	5	0	0	0	1	0	0	0	0	1	0
	2		1	5	1	0	0	1	0	0	1	0	0	0	1	0						5
	1		1	5	1	0	0	1	0	0	0	1	0	0	0	0						3
			0	5	1	0	0	0	0	0	0	1	0	0
	2		1	5	1	0	0	0	1	0	1	0	0	0	1	0						4
4.3	1		0	5	1	0	0	0	1	0	0	1	0	0	0	0						3
			0	5	1	0	0	1	0	0	0	1	0	0
	1	0	1	5	1	0	0	0	1	0	0	0	0	0	0	0	28	1	0	0	0	2
2.8	2		0	5	1	0	0	0	0	1	0	1	0	0	1	0						6
3			0	5	1	0	0	0	1	0	0	1	0	0
3.8	2		0	5	1	0	0	0	1	0	1	0	0	0	1	0						4
2.1	2		1	5	0	0	0	0	1	0	0	0	0	0	1	0						4
3.1	1		0	5	1	0	0	0	0	1	0	1	0	0	0	0						3
3.2			0	5	1	0	0	0	1	0	0	1	0	0
4.2	2		0	5	1	0	0	1	0	0	0	1	0	0	1	0						5
3.9			0	5	1	0	0	0	0	0	0	1	0	0
	1	1	1	5	1	0	0	0	1	0	0	1	0	0	0	0	38	0	1	1	0	3
		1	1	5	1	0	0	0	1	0	0	1	0	0			38	0	1	1	0
3	2	0	1	5	1	0	0	1	0	0	0	1	0	0	1	0	23	1	0	1	0	4
5		0	0	5	1	0	0	0	0	0	0	1	0	0			23	1	0	1	0
3	1		0	5	1	0	0	0	0	0	0	1	0	0	0	0						3
2.7	1		1	5	1	0	0	0	0	1	1	0	0	0	0	0						1
			0	5	1	0	0	0	1	0	1	0	0	0
3	1		0	5	1	0	0	0	0	1	0	0	0	0	0	0						3
3.9			0	5	1	0	0	0	0	1	0	0	0	0
3.5			0	5	1	0	0	0	0	1	0	0	0	0
3.6	2		0	5	1	0	0	0	1	0	0	0	0	0	1	0						4
	1		1	5	1	0	0	0	0	0	0	0	0	0	0	0						2
	2		0	19	1	0	0	1	0	0	0	1	0	0	1	0						4
			1	19	1	0	0	0	0	0	0	1	0	0
	2		0	19	0	0	0	0	1	0	0	0	0	0	1	0						4
			0	19	0	0	0	0	1	0	0	0	0	0
5.1	1	1	0	19	0	0	0	1	0	0	0	0	0	0	0	0	25	1	0	1	0	3
5		1	0	19	0	0	0	0	0	0	0	0	0	0			25	1	0	1	0
	1		0	19	1	0	0	0	1	0	0	0	0	0	0	0						3
			0	19	1	0	0	1	0	0	0	0	0	0
	2		0	19	0	0	0	0	0	1	0	0	0	0	1	0						4
3.5	1		0	19	1	0	0	0	0	0	0	1	0	0	0	0						3
	2		0	19	1	0	0	1	0	0	0	0	0	0	1	0						6
	1	1	0	19	0	0	0	0	1	0	0	0	0	0	0	0	25	1	0	1	0	2
		1	0	19	0	0	0	1	0	0	0	0	0	0			25	1	0	1	0
	2		0	19	1	0	0	1	0	0	0	0	1	0	1	0						4
	1	1	0	19	0	0	0	0	1	0	0	0	0	0	0	0	27	1	0	1	0	2
		1	0	19	0	0	0	1	0	0	0	0	0	0			27	1	0	1	0
2.1	1	1	0	19	1	0	0	0	1	0	0	0	0	0	0	0	28	1	0	1	0	3
		1	0	19	1	0	0	1	0	0	0	0	0	0			28	1	0	1	0
	1		0	19	0	0	0	0	1	0	1	0	0	0	0	0						2
3			0	19	0	0	0	1	0	0	1	0	0	0
3.3	1		0	19	1	0	0	1	0	0	1	0	0	0	0	0						3
3.2			0	19	1	0	0	0	0	0	1	0	0	0
2.6	2		0	19	1	0	0	1	0	0	1	0	0	0	1	0						6
			0	19	1	0	0	1	0	0	1	0	0	0
	2	1	0	19	0	0	0	0	0	1	0	0	0	0	1	0	41	0	1	1	0	4
3	1		0	19	0	0	0	0	0	1	0	0	0	0	0	0						3
	1	1	0	19	0	0	0	0	1	0	0	0	0	0	0	0	32	1	0	1	0	2
		1	1	19	0	0	0	0	1	0	0	0	0	0			32	1	0	1	0
4	1	0	0	19	0	0	0	0	1	0	0	0	0	0	0	0	29	1	0	1	0	3
	1		0	19	1	0	0	0	1	0	0	0	0	0	0	0						3
			0	19	1	0	0	1	0	0	0	0	0	0
	1	1	1	19	1	0	0	1	0	0	1	0	0	0	0	0	24	1	0	1	0	3
		1	1	19	1	0	0	1	0	0	1	0	0	0			24	1	0	1	0
	1		0	19	0	0	0	0	0	1	1	0	0	0	0	0						3
	1		0	19	1	0	0	0	1	0	0	1	0	0	0	0						3
	1	1	0	19	0	0	0	0	0	1	0	0	0	0	0	0	29	1	0	1	0	1
		1	0	19	0	0	0	0	1	0	0	0	0	0			29	1	0	1	0
3	2	1	0	14	1	0	0	0	0	0	0	0	0	1	1	0	20	1	0	1	0	4
3.5	1		0	14	1	0	0	0	1	0	0	0	0	1	0	0						3
3.5			0	14	1	0	0	0	1	0	0	0	0	1
2.3	1	1	1	14	1	0	0	0	0	1	0	1	0	0	0	0	39	0	1	1	0	2
	1	0	0	14	1	0	0	0	0	0	0	1	0	0	0	0	21	1	0	1	0	3
3	2		0	14	1	0	0	0	1	0	0	1	0	0	1	0						5
3	1		0	14	1	0	0	0	0	0	1	0	0	0	0	0						3
3.2	1		0	14	1	0	0	0	0	0	1	0	0	0	0	0						3
3.8	1	1	0	14	1	0	0	1	0	0	0	0	0	1	0	0	24	1	0	1	0	3
3.3		1	0	14	1	0	0	1	0	0	0	0	0	1			24	1	0	1	0
2.8	1		0	14	1	0	0	1	0	0	0	0	1	0	0	0						3
3.1	1		0	14	0	1	0	0	1	0	0	0	1	0	0	0						3
	1		0	14	1	0	0	0	0	1	1	0	0	0	0	0						3
3.9			0	14	1	0	0	0	1	0	1	0	0	0
2.5	1		0	14	0	1	0	0	1	0	0	0	1	0	0	0						3
			0	14	0	1	0	1	0	0	0	0	1	0
2.9	2		0	14	0	1	0	0	1	0	0	0	1	0	1	0						5
			0	14	0	1	0	1	0	0	0	0	1	0
			0	14	0	1	0	1	0	0	0	0	1	0
3.5	2	1	0	14	1	0	0	1	0	0	0	0	0	1	1	0	24	1	0	1	0	5
3.5	1	1	0	14	0	1	0	0	0	0	0	0	0	1	0	0	22	1	0	1	0	3
	1		0	14	0	1	0	0	0	0	0	0	0	1	0	0						3
	1	1	1	14	1	0	0	1	0	0	0	1	0	0	0	0	25	1	0	1	0	2
		1	1	14	1	0	0	0	0	0	0	1	0	0			25	1	0	1	0
	2		0	14	0	0	0	0	0	1	0	0	0	0	1	0						4
			0	14	0	0	0	0	0	1	0	0	0	0
3	1		0	14	0	0	0	0	0	0	0	1	0	0	0	0						2
	1		1	14	1	0	0	0	0	0	0	1	0	0	0	0						3
	1	1	0	14	1	0	0	1	0	0	0	1	0	0	0	0	26	1	0	1	0	3
3.5	1	1	0	27	1	0	0	0	1	0	0	0	1	0	0	0	29	1	0	1	0	3
		1	0	27	1	0	0	0	1	0	0	0	1	0			29	1	0	1	0
3.2	2		0	27	0	1	0	1	0	0	0	0	0	1	1	0						5
	1		1	27	1	0	0	0	1	0	0	1	0	0	0	0						2
4	1		0	27	1	0	0	0	1	0	0	1	0	0	0	0						3
3			0	27	1	0	0	1	0	0	0	1	0	0
3.3	1		0	27	1	0	0	0	1	0	0	1	0	0	0	0						2
2.8	1		1	27	0	1	0	1	0	0	1	0	0	0	0	0						2
3.4	1	1	0	27	1	0	0	0	0	1	0	1	0	0	0	0	38	0	1	1	0	3
3.3		1	0	27	1	0	0	0	0	1	0	1	0	0			38	0	1	1	0
3.7		1	0	27	1	0	0	0	0	1	0	1	0	0			38	0	1	1	0
4	2	1	0	27	1	0	0	0	0	0	0	1	0	0	1	0	19	0	0	1	0	4
4.1	3		0	27	1	0	0	0	1	0	0	0	0	0	0	1						9
3	2	1	0	27	1	0	0	1	0	0	1	0	0	0	1	0	23	1	0	1	0	4
		1	1	27	1	0	0	0	0	0	1	0	0	0			23	1	0	1	0
3.6	2	1	0	27	0	1	0	1	0	0	0	1	0	0	1	0	22	1	0	1	0	4
3.2		1	0	27	0	1	0	1	0	0	0	1	0	0			22	1	0	1	0
4.2		1	0	27	0	1	0	0	0	0	0	1	0	0			22	1	0	1	0
2.7	1	1	0	27	1	0	0	1	0	0	0	1	0	0	0	0	29	1	0	1	0	2
	1		0	27	1	0	0	1	0	0	0	0	1	0	0	0						1
3.2			0	27	1	0	0	0	0	0	0	0	1	0
2.8	1		1	27	0	0	0	0	1	0	1	0	0	0	0	0						2
5.2			0	27	0	0	0	1	0	0	1	0	0	0
2.1	2		0	27	1	0	0	1	0	0	1	0	0	0	1	0						4
			0	28	0	0	0	1	0	0	0	0	0	0
			0	28	0	0	0	1	0	0	0	0	0	0
3.9	1	1	0	28	1	0	0	1	0	0	1	0	0	0	0	0	27	1	0	1	0	3
		1	1	28	1	0	0	1	0	0	1	0	0	0			27	1	0	1	0
2.9	1	0	0	28	0	0	0	0	1	0	1	0	0	0	0	0	27	1	0	1	0	3
		0	0	28	0	0	0	1	0	0	1	0	0	0			27	1	0	1	0
3.2	2	1	0	28	1	0	0	1	0	0	1	0	0	0	1	0	23	1	0	1	0	5
3		1	0	28	1	0	0	0	0	0	1	0	0	0			23	1	0	1	0
	1		0	28	1	0	0	0	0	1	0	0	0	0	0	0						2
			0	28	1	0	0	0	1	0	0	0	0	0
5	1		0	28	0	0	0	1	0	0	0	0	0	0	0	0						3
6			0	28	0	0	0	0	0	0	0	0	0	0
1	1	1	0	28	0	0	0	1	0	0	1	0	0	0	0	0	24	1	0	1	0	3
4	2		0	28	1	0	0	1	0	0	1	0	0	0	1	0						4
4			0	28	1	0	0	1	0	0	1	0	0	0
3.5	2	1	0	28	1	0	0	0	0	1	1	0	0	0	1	0	30	1	0	1	0	5
		1	0	28	1	0	0	0	1	0	1	0	0	0			30	1	0	1	0
4	2		0	28	0	0	0	1	0	0	0	0	0	0	1	0						4
			0	28	0	0	0	1	0	0	0	0	0	0
	2		0	28	0	0	0	0	1	0	1	0	0	0	1	0						4
			0	28	0	0	0	1	0	0	1	0	0	0
3	1	1	0	28	0	0	0	0	1	0	0	0	0	0	0	0	30	1	0	1	0	3
3.3		1	0	28	0	0	0	0	1	0	0	0	0	0			30	1	0	1	0
4	1	1	0	28	1	0	0	1	0	0	1	0	0	0	0	0	22	1	0	1	0	2
3		1	1	28	1	0	0	1	0	0	1	0	0	0			22	1	0	1	0
4	2		0	28	1	0	0	1	0	0	0	0	0	0	1	0						6
	1	1	0	28	0	0	0	0	0	1	1	0	0	0	0	0	44	0	1	1	0	3
4.2	1	1	0	28	1	0	0	0	1	0	0	0	0	0	0	0	28	1	0	1	0	3
3	2		0	28	0	0	0	1	0	0	0	0	0	0	1	0						4
3.2			0	28	0	0	0	1	0	0	0	0	0	0
2.8	1		0	28	1	0	0	1	0	0	0	1	0	0	0	0						3
2			0	28	1	0	0	1	0	0	0	1	0	0
5.5	2		0	28	0	0	0	0	1	0	0	0	0	0	1	0						4
2.7	2	1	0	28	1	0	0	0	0	1	0	1	0	0	1	0	28	1	0	1	0	5
2.9		1	0	28	1	0	0	0	1	0	0	1	0	0			28	1	0	1	0
	1		0	28	0	0	0	1	0	0	0	0	0	0	0	0						3
3			0	28	0	0	0	0	0	0	0	0	0	0
	2		0	22	0	0	0	0	0	1	1	0	0	0	1	0						4
3.5			0	22	0	0	0	0	0	1	1	0	0	0
2.2	2	1	1	22	0	0	0	0	0	1	0	1	0	0	1	0	38	0	1	1	0	6
2.1		1	1	22	0	0	0	0	0	1	0	1	0	0			38	0	1	1	0
2.5	2		0	22	0	0	0	0	0	1	0	0	0	0	1	0						4
3			0	22	0	0	0	0	0	1	0	0	0	0
	1		0	22	1	0	0	1	0	0	0	1	0	0	0	0						2
			1	22	1	0	0	1	0	0	0	1	0	0
2.3	1		0	22	1	0	0	0	0	1	0	0	0	0	0	0						3
2.5			0	22	1	0	0	0	0	1	0	0	0	0
3.2			0	22	1	0	0	0	1	0	0	0	0	0
3.4	2		0	22	0	1	0	0	0	0	0	0	1	0	1	0						4
2.5	2		1	22	0	0	0	0	0	1	0	1	0	0	1	0						5
2.1			1	22	0	0	0	0	0	1	0	1	0	0
3.1			1	22	0	0	0	0	1	0	0	1	0	0
5	1		0	22	1	0	0	0	0	1	1	0	0	0	0	0						3
4			0	22	1	0	0	0	0	1	1	0	0	0
3.2	2	0	0	22	1	0	0	1	0	0	0	0	0	0	1	0	34	1	0	1	0	4
	2	1	0	22	0	0	0	0	0	1	0	1	0	0	1	0	44	0	1	1	0	4
2.5	2	1	0	22	1	0	0	0	0	0	0	1	0	0	1	0	22	1	0	1	0	6
3	2		0	22	0	0	0	0	1	0	0	1	0	0	1	0						4
3.5			0	22	0	0	0	0	1	0	0	1	0	0
2.5	1		1	22	0	0	0	0	0	1	1	0	0	0	0	0						2
2.5	2		0	22	1	0	0	0	0	0	0	1	0	0	1	0						4
3.5	2		0	22	1	0	0	0	1	0	0	0	1	0	1	0						4
4.1	1		0	22	0	0	0	1	0	0	1	0	0	0	0	0						3
4	2		0	22	0	0	0	0	0	1	1	0	0	0	1	0						4
3			0	22	0	0	0	0	0	1	1	0	0	0
3			0	22	0	0	0	0	0	1	1	0	0	0
	1	1	1	22	1	0	0	0	0	0	0	0	0	0	0	0	21	1	0	1	0	2
3.2	1	1	0	22	1	0	0	0	1	0	0	0	0	0	0	0	23	1	0	0	0	1
4.5	1		0	22	0	0	0	0	0	1	0	0	0	0	0	0						2
2.1	1	1	0	22	1	0	0	0	1	0	0	1	0	0	0	0	26	1	0	1	0	3
2		1	0	22	1	0	0	0	1	0	0	1	0	0			26	1	0	1	0
2.9		1	1	22	1	0	0	1	0	0	0	1	0	0			26	1	0	1	0
2.5	1	1	1	22	1	0	0	0	1	0	0	0	0	0	0	0	34	1	0	1	0	3
3.1		1	1	22	1	0	0	0	1	0	0	0	0	0			34	1	0	1	0
2.8	2	1	0	22	1	0	0	0	1	0	1	0	0	0	1	0	25	1	0	1	0	4
3		1	0	22	1	0	0	1	0	0	1	0	0	0			25	1	0	1	0
2	1	1	1	18	1	0	0	0	1	0	1	0	0	0	0	0	30	1	0	0	0	2
3.2		1	0	18	1	0	0	0	1	0	1	0	0	0			30	1	0	0	0
	2		0	18	1	0	0	1	0	0	0	1	0	0	1	0						4
3	1		0	18	1	0	0	1	0	0	0	0	0	0	0	0						3
3	1		0	18	0	1	0	0	0	0	0	0	0	0	0	0						3
3.7	2		0	18	0	1	0	0	0	0	0	0	0	1	1	0						4
	1	0	0	18	1	0	0	0	0	1	0	0	0	0	0	0	34	1	0	0	0	3
		0	0	18	1	0	0	0	0	1	0	0	0	0			34	1	0	0	0
3	2	1	0	18	1	0	0	0	0	0	1	0	0	0	1	0	19	0	0	1	0	4
	1		0	18	0	1	0	0	1	0	0	0	1	0	0	0						2
2.5			0	18	0	1	0	1	0	0	0	0	1	0
3.4	1	1	0	18	0	1	0	0	0	0	0	0	1	0	0	0	19	0	0	1	0	3
	1		0	18	1	0	0	1	0	0	0	0	1	0	0	0						3
2.1	1		1	18	1	0	0	0	0	0	0	0	1	0	0	0						3
	2		0	18	1	0	0	1	0	0	1	0	0	0	1	0						4
			0	18	1	0	0	1	0	0	1	0	0	0
	1		0	18	1	0	0	0	1	0	1	0	0	0	0	0						3
6	1		0	18	0	0	0	0	0	1	0	1	0	0	0	0						3
	1	0	0	18	1	0	0	0	0	0	0	1	0	0	0	0	20	1	0	0	1	1
3	1		0	1	0	0	0	0	1	0	0	1	0	0	0	0						3
2.5	2		0	1	1	0	0	0	0	0	0	0	0	0	1	0						5
3	1	1	0	1	1	0	0	0	1	0	0	1	0	0	0	0	28	1	0	1	0	3
3.5	1	1	0	1	1	0	0	0	0	1	0	0	0	0	0	0	40	0	1	1	0	3
2.4		1	0	1	1	0	0	0	0	1	0	0	0	0			40	0	1	1	0
4	2		0	1	1	0	0	0	0	0	0	0	0	0	1	0						4
5.6	2		0	1	1	0	0	1	0	0	1	0	0	0	1	0						4
6.7			0	1	1	0	0	0	0	0	1	0	0	0
	1		0	1	0	0	0	1	0	0	1	0	0	0	0	0						3
2.3	2	0	1	1	1	0	0	0	0	0	0	0	0	0	1	0	21	1	0	1	0	4
2.3	1		0	1	0	0	0	0	1	0	0	0	1	0	0	0						2
4.7			0	1	0	0	0	1	0	0	0	0	1	0
2.8	2	1	1	1	1	0	0	0	0	1	0	1	0	0	1	0	30	1	0	1	0	4
4	2	1	0	1	1	0	0	0	1	0	0	0	0	0	1	0	31	1	0	1	0	4
2.7	1		0	1	0	0	0	0	0	1	0	1	0	0	0	0						3
2.4	2		0	1	1	0	0	0	0	0	0	0	0	0	1	0						4
	1		0	1	1	0	0	1	0	0	0	0	0	0	0	0						2
			0	1	1	0	0	1	0	0	0	0	0	0
5.3	1		0	1	0	0	0	0	1	0	0	0	0	0	0	0						3
4	2		0	1	1	0	0	1	0	0	0	0	1	0	1	0						4
	2		0	1	0	0	0	0	0	1	0	0	0	0	1	0						4
			0	1	0	0	0	0	0	1	0	0	0	0
4	1		0	1	1	0	0	0	1	0	0	0	0	0	0	0						2
	1	1	0	1	1	0	0	0	1	0	1	0	0	0	0	0	26	1	0	1	0	2
3	1	1	1	6	1	0	0	1	0	0	0	0	1	0	0	0	23	1	0	1	0	2
5		1	0	6	1	0	0	0	0	0	0	0	1	0			23	1	0	1	0
3.3	1	1	0	6	0	1	0	1	0	0	0	0	0	1	0	0	27	1	0	1	0	3
		1	0	6	0	1	0	1	0	0	0	0	0	1			27	1	0	1	0
	1	1	0	6	1	0	0	0	0	1	0	1	0	0	0	0	33	1	0	1	0	3
	3		1	6	1	0	0	0	0	0	1	0	0	0	0	1						7
	2		0	6	0	0	0	0	0	1	0	0	0	0	1	0						4
4.2	1		0	6	0	0	0	0	0	1	1	0	0	0	0	0						3
3.2	2		0	6	1	0	0	1	0	0	1	0	0	0	1	0						4
2.5			0	6	1	0	0	1	0	0	1	0	0	0
3.5	1		0	6	1	0	0	0	0	1	0	1	0	0	0	0						3
			0	6	1	0	0	0	0	1	0	1	0	0
	1	1	0	6	1	0	0	0	1	0	0	0	0	0	0	0	30	1	0	1	0	0
		1	0	6	1	0	0	0	1	0	0	0	0	0			30	1	0	1	0
7	1	1	0	6	0	0	0	0	0	1	0	1	0	0	0	0	31	1	0	0	0	2
		1	0	6	0	0	0	0	0	1	0	1	0	0			31	1	0	0	0
	1		1	6	0	1	0	1	0	0	0	0	0	0	0	0						1
3			1	6	1	0	0	0	1	0	0	0	0	0
3.6	1		0	6	1	0	0	0	0	0	0	1	0	0	0	0						2
	2	1	0	6	1	0	0	0	0	0	1	0	0	0	1	0	20	1	0	1	0	5
	1		0	6	1	0	0	0	1	0	0	0	0	0	0	0						2
			1	6	1	0	0	0	1	0	0	0	0	0
4.8	1		0	6	0	0	0	0	0	1	0	0	0	0	0	0						3
	1	1	1	6	1	0	0	1	0	0	0	0	0	0	0	0	16	0	0	1	0	2
		1	1	6	1	0	0	0	0	0	0	0	0	0			16	0	0	1	0
3	1		0	6	1	0	0	1	0	0	0	0	0	0	0	0						2
			0	6	1	0	0	0	0	0	0	0	0	0
	2	1	0	6	1	0	0	0	0	1	1	0	0	0	1	0	42	0	1	1	0	4
3.5	1		0	9	1	0	0	0	1	0	0	0	1	0	0	0						3
3.5	2		0	9	0	0	0	1	0	0	0	0	0	0	1	0						4
3.5	2	1	0	9	1	0	0	1	0	0	0	0	1	0	1	0	25	1	0	1	0	4
4.5		1	0	9	1	0	0	1	0	0	0	0	1	0			25	1	0	1	0
	2		0	9	1	0	0	0	1	0	0	0	1	0	1	0						6
			0	9	1	0	0	0	1	0	0	0	1	0
3.9	2		0	9	0	0	0	0	0	1	0	0	0	0	1	0						5
3.5			0	9	0	0	0	0	0	1	0	0	0	0
	2	0	0	9	1	0	0	0	1	0	1	0	0	0	1	0	27	1	0	0	0	5
3.2	2	0	0	9	1	0	0	0	0	1	0	0	0	0	1	0	44	0	1	1	0	4
	1	1	1	9	1	0	0	0	0	0	0	0	0	0	0	0	19	0	0	1	0	2
3.9	1	1	0	9	1	0	0	1	0	0	0	0	0	0	0	0	22	1	0	1	0	3
		1	0	9	1	0	0	1	0	0	0	0	0	0			22	1	0	1	0
		1	0	9	1	0	0	0	0	0	0	0	0	0			22	1	0	1	0
4.5	1	1	0	9	1	0	0	1	0	0	0	0	0	1	0	0	27	1	0	1	0	2
4	2	1	0	9	1	0	0	1	0	0	0	1	0	0	1	0	27	1	0	1	0	4
4.5		1	0	9	1	0	0	1	0	0	0	1	0	0			27	1	0	1	0
3.4	1		0	9	1	0	0	0	1	0	1	0	0	0	0	0						2
3			0	9	1	0	0	1	0	0	1	0	0	0
	2		0	9	0	0	0	1	0	0	0	1	0	0	1	0						5
	1		0	9	1	0	0	1	0	0	0	0	0	0	0	0						3
			0	9	1	0	0	0	0	0	0	0	0	0
5.1	2		0	9	1	0	0	0	1	0	0	0	0	0	1	0						4
4.9			0	9	1	0	0	0	1	0	0	0	0	0
3.5	1	1	0	13	0	0	1	0	0	0	0	0	0	1	0	0	26	1	0	1	0	3
3.2	2		0	13	0	1	0	0	0	0	0	0	0	1	1	0						4
	2		0	13	1	0	0	0	1	0	0	0	0	1	1	0						4
3.4	2		0	13	1	0	0	0	1	0	0	0	0	1	1	0						4
3.5	2		0	13	0	0	1	0	0	0	0	0	0	1	1	0						6
4.1	2		0	13	1	0	0	1	0	0	0	0	0	1	1	0						5
3.5	2	1	0	13	0	0	1	1	0	0	0	0	0	1	1	0	31	1	0	0	1	4
	2		1	26	1	0	0	0	1	0	0	1	0	0	1	0						4
3.5			0	26	1	0	0	1	0	0	0	1	0	0
			0	26	1	0	0	1	0	0	0	1	0	0
4	1	1	0	26	1	0	0	0	1	0	0	0	0	0	0	0	28	1	0	1	0	3
2.8		1	1	26	1	0	0	0	1	0	0	0	0	0			28	1	0	1	0
2.6	1	1	0	26	1	0	0	1	0	0	1	0	0	0	0	0	23	1	0	1	0	2
5.5		1	0	26	1	0	0	0	0	0	1	0	0	0			23	1	0	1	0
	1	1	0	26	0	0	0	0	0	0	0	0	0	0	0	0	20	1	0	1	0	2
3	1		0	26	1	0	0	1	0	0	0	0	1	0	0	0	24	1	0			3
2.3	1		1	26	0	0	0	0	1	0	0	0	0	0	0	0						3
2.9	2	1	0	26	0	1	0	1	0	0	0	1	0	0	1	0	24	1	0	1	0	4
		1	0	26	0	1	0	1	0	0	0	1	0	0			24	1	0	1	0
2.1	2		0	26	1	0	0	1	0	0	0	0	1	0	1	0						4
3.4	1	1	0	26	0	1	0	0	1	0	0	0	0	1	0	0	33	1	0	1	0	3
4.2	1		0	26	1	0	0	1	0	0	1	0	0	0	0	0						3
3	1		0	26	0	1	0	0	0	0	0	1	0	0	0	0						3
2.3	2	1	0	26	1	0	0	1	0	0	1	0	0	0	1	0	25	1	0	1	0	4
2.5	1		0	26	1	0	0	0	1	0	0	0	1	0	0	0						3
3			0	26	1	0	0	1	0	0	0	0	1	0
3.8	2		0	26	1	0	0	0	1	0	0	0	1	0	1	0						4
	2	0	0	26	1	0	0	0	0	1	1	0	0	0	1	0	33	1	0	1	0	4
2.5	1	1	0	26	0	0	0	0	1	0	0	0	1	0	0	0	33	1	0	1	0	3
1.4		1	1	26	0	0	0	0	1	0	0	0	1	0			33	1	0	1	0
	1		1	26	0	0	0	0	0	1	0	0	1	0	0	0						3
2	1		0	26	1	0	0	1	0	0	0	0	0	1	0	0						3
3.1			0	26	1	0	0	0	0	0	0	0	0	1
3.4	1		0	24	0	0	0	1	0	0	0	0	0	0	0	0						3
			0	24	0	0	0	0	0	0	0	0	0	0
2.5	2		0	24	1	0	0	0	0	0	0	1	0	0	1	0						4
	1	0	0	24	1	0	0	1	0	0	0	1	0	0	0	0	20	1	0	1	0	3
		0	1	24	1	0	0	1	0	0	0	1	0	0			20	1	0	1	0
		0	0	24	1	0	0	0	0	0	0	1	0	0			20	1	0	1	0
	2		0	24	1	0	0	1	0	0	1	0	0	0	1	0						4
			0	24	1	0	0	1	0	0	1	0	0	0
3	2	1	0	24	1	0	0	0	1	0	0	1	0	0	1	0	32	1	0	1	0	4
3.4	1	1	0	24	1	0	0	0	1	0	0	0	0	0	0	0	24	1	0	1	0	2
4		1	0	24	1	0	0	1	0	0	0	0	0	0			24	1	0	1	0
2.6	1		1	24	1	0	0	1	0	0	0	0	1	0	0	0						3
			0	24	1	0	0	0	0	0	0	0	1	0
	1		0	24	1	0	0	0	0	1	1	0	0	0	0	0						3
	1		0	24	1	0	0	0	0	0	1	0	0	0	0	0						3
	2		1	24	0	0	0	0	0	1	0	0	0	1	1	0	41	0	1			4
	1		0	24	1	0	0	0	0	0	0	1	0	0	0	0						2
	2		0	24	1	0	0	1	0	0	0	0	0	0	1	0						5
	1		0	24	0	0	0	1	0	0	0	0	0	0	0	0						3
3	3		1	15	0	1	0	0	0	0	0	0	0	1	0	1						7
	1		1	15	0	1	0	0	0	0	0	0	0	1	0	0						3
3.4	2		0	15	0	1	0	1	0	0	0	0	0	1	1	0						4
3.2			0	15	0	1	0	0	0	0	0	0	0	1
3.9	2		0	15	1	0	0	1	0	0	0	1	0	0	1	0						4
3.9	3		0	15	0	1	0	0	0	0	0	0	0	1	0	1						7
4	2		0	15	1	0	0	0	1	0	0	0	0	1	1	0						4
3.2			0	15	1	0	0	1	0	0	0	0	0	1
2.6	1		0	24	1	0	0	0	1	0	0	0	0	0	0	0						3
2	1		0	24	1	0	0	1	0	0	1	0	0	0	0	0						1
2.5			0	24	1	0	0	0	0	0	1	0	0	0
	2	1	1	24	1	0	0	0	0	1	0	1	0	0	1	0	35	0	1	1	0	4
	1	0	0	24	1	0	0	0	0	0	0	1	0	0	0	0	16	0	0	1	0	3
3	1		0	24	1	0	0	0	0	0	0	0	1	0	0	0						3
2.4	1		0	24	1	0	0	1	0	0	0	0	0	0	0	0						3
3			0	24	1	0	0	0	0	0	0	0	0	0
	1		0	24	0	0	0	0	1	0	0	0	1	0	0	0						3
	2	0	0	24	1	0	0	0	1	0	0	0	0	0	1	0	28	1	0	1	0	4
3.2		0	0	24	1	0	0	1	0	0	0	0	0	0			28	1	0	1	0
3.2	1		0	24	1	0	0	0	1	0	0	1	0	0	0	0						3
2.9			0	24	1	0	0	0	1	0	0	1	0	0
	1		0	24	1	0	0	0	0	0	0	0	1	0	0	0						3
2.5	1	1	0	24	1	0	0	0	1	0	0	0	0	0	0	0	28	1	0	1	0	2
3	1		0	24	1	0	0	1	0	0	0	1	0	0	0	0						3
3			0	24	1	0	0	0	0	0	0	1	0	0
2.6	1	0	0	24	1	0	0	0	1	0	0	1	0	0	0	0	25	1	0	0	0	3
2.8		0	0	24	1	0	0	1	0	0	0	1	0	0			25	1	0	0	0
	2		0	24	0	0	0	0	0	1	0	1	0	0	1	0						4
4	1		0	24	1	0	0	1	0	0	1	0	0	0	0	0						3
3.4	2		0	24	1	0	0	1	0	0	1	0	0	0	1	0						4
3.5			0	24	1	0	0	0	0	0	1	0	0	0
4	1		0	24	1	0	0	0	0	1	0	1	0	0	0	0						3
2.5			0	24	1	0	0	0	1	0	0	1	0	0
	1		0	24	1	0	0	0	1	0	1	0	0	0	0	0						3
4	1		0	14	0	0	0	0	0	1	0	1	0	0	0	0						3
4			0	14	0	0	0	0	0	1	0	1	0	0
3			0	14	0	0	0	0	0	1	0	1	0	0
3	3		0	14	0	0	0	0	0	1	0	0	0	1	0	1						8
2.5	2		0	14	0	0	0	0	1	0	1	0	0	0	1	0						5
3.3	1	0	0	14	1	0	0	0	1	0	0	0	0	1	0	0	36	0	1	0	0	1
3.2		0	0	14	1	0	0	1	0	0	0	0	0	1			36	0	1	0	0
2.3	1		0	14	1	0	0	0	1	0	0	0	1	0	0	0						2
3	1	0	0	14	0	0	0	0	0	0	0	0	1	0	0	0	23	1	0	1	0	3
2.7	1	0	1	14	1	0	0	0	0	0	0	1	0	0	0	0	17	0	0	0	0	3
3.1	1		0	14	1	0	0	1	0	0	0	0	1	0	0	0						3
			0	14	1	0	0	0	0	0	0	0	1	0
4	2		0	14	1	0	0	1	0	0	0	0	0	1	1	0						4
2.8			0	14	1	0	0	1	0	0	0	0	0	1
1.8			1	14	1	0	0	0	1	0	1	0	0	0
2			1	14	1	0	0	0	1	0	1	0	0	0
	1	0	0	14	1	0	0	0	0	1	0	1	0	0	0	0	35	0	1	0	0	3
2.3		0	0	14	1	0	0	0	0	1	0	1	0	0			35	0	1	0	0
	1	0	0	14	1	0	0	0	1	0	0	0	1	0	0	0	23	1	0	1	0	0
		0	0	14	1	0	0	1	0	0	0	0	1	0			23	1	0	1	0
2.8	2		0	14	1	0	0	0	1	0	0	0	1	0	1	0						4
	1		0	14	0	0	0	0	1	0	0	0	1	0	0	0						2
			0	14	0	0	0	0	1	0	0	0	1	0
2	2		0	8	0	0	0	0	1	0	0	0	0	0	1	0						4
			0	8	0	0	0	0	1	0	0	0	0	0
3.4	1		0	8	1	0	0	1	0	0	1	0	0	0	0	0						3
2.5			0	8	1	0	0	0	0	0	1	0	0	0
3.2	1		0	8	1	0	0	0	1	0	0	0	0	0	0	0						3
3			0	8	1	0	0	1	0	0	0	0	0	0
4			0	8	1	0	0	1	0	0	0	0	0	0
4	1		0	8	1	0	0	0	1	0	1	0	0	0	0	0						1
4	2		0	8	1	0	0	1	0	0	0	0	1	0	1	0						4
	1		0	8	1	0	0	1	0	0	0	0	0	0	0	0						2
4.2	1		0	8	0	0	0	1	0	0	0	0	0	0	0	0						3
3	3	1	0	8	0	0	0	0	0	1	1	0	0	0	0	1	37	0	1	0	1	7
3	1		0	8	1	0	0	0	0	1	0	0	1	0	0	0						2
			0	8	1	0	0	0	0	1	0	0	1	0
4	2		0	8	1	0	0	1	0	0	0	1	0	0	1	0						5
	1	1	0	8	1	0	0	0	0	1	0	0	0	0	0	0	34	1	0	1	0	3
3.4	2		0	8	0	1	0	1	0	0	0	0	1	0	1	0						4
3	2	0	0	8	1	0	0	0	0	0	0	0	0	0	1	0	22	1	0	0	0	5
4.2	1	1	0	8	1	0	0	0	0	1	0	0	0	0	0	0	38	0	1	1	0	3
	2		0	8	1	0	0	0	1	0	0	0	0	0	1	0						4
			0	8	1	0	0	0	1	0	0	0	0	0
4.2	2		0	8	0	1	0	1	0	0	0	0	1	0	1	0						6
4			0	8	0	1	0	1	0	0	0	0	1	0
3.4	1	1	0	8	1	0	0	0	1	0	0	1	0	0	0	0	36	0	1	1	0	3
2	1		1	8	1	0	0	0	0	0	0	0	0	0	0	0						3
2.3	2	1	0	8	1	0	0	1	0	0	0	0	1	0	1	0	24	1	0	1	0	5
3.5	2		0	24	0	1	0	1	0	0	0	0	0	1	1	0						5
	1		0	24	1	0	0	1	0	0	1	0	0	0	0	0						3
3.4	1		0	24	0	1	0	1	0	0	0	0	0	1	0	0						3
5	2	1	0	24	1	0	0	0	1	0	0	0	1	0	1	0	36	0	1	0	1	4
3	1	1	0	19	1	0	0	0	1	0	0	1	0	0	0	0	33	1	0	0	1	3
	1	1	0	19	1	0	0	0	0	0	0	0	0	0	0	0	19	0	0	1	0	2
	2		1	19	1	0	0	0	1	0	0	0	0	0	1	0						5
	1		0	19	1	0	0	1	0	0	1	0	0	0	0	0						3
	1	1	0	19	1	0	0	0	0	0	0	0	0	0	0	0	20	1	0	1	0	2
	1	1	0	19	1	0	0	1	0	0	1	0	0	0	0	0	20	1	0	1	0	3
		1	0	19	1	0	0	0	0	0	1	0	0	0			20	1	0	1	0
	1		0	19	0	0	0	0	1	0	1	0	0	0	0	0						2
3	2		0	19	1	0	0	0	1	0	1	0	0	0	1	0						5
	2		0	19	1	0	0	1	0	0	0	0	0	0	1	0						4
			0	19	1	0	0	1	0	0	0	0	0	0
	2	1	0	19	1	0	0	0	1	0	1	0	0	0	1	0	32	1	0	1	0	4
	1		0	19	1	0	0	1	0	0	0	0	0	0	0	0						2
	2		0	19	1	0	0	0	0	1	0	0	0	0	1	0						4
	1		0	19	1	0	0	0	1	0	1	0	0	0	0	0						3
	1		0	19	1	0	0	0	0	1	0	0	0	0	0	0						0
2.8			0	19	1	0	0	0	0	1	0	0	0	0
2.4			0	19	1	0	0	0	0	1	0	0	0	0
	2	1	0	19	1	0	0	0	0	0	0	0	0	0	1	0	22	1	0	1	0	4
	2	1	1	19	0	0	0	0	0	1	0	0	0	0	1	0	48	0	1	1	0	5
2.7	1		0	19	1	0	0	1	0	0	0	0	0	0	0	0						2
			0	19	1	0	0	1	0	0	0	0	0	0
3.2	1		0	19	1	0	0	0	0	0	0	0	0	0	0	0						3
	2	1	0	19	0	0	0	0	0	1	0	0	1	0	1	0	46	0	1	1	0	4
		1	0	19	0	0	0	0	0	1	0	0	1	0			46	0	1	1	0
	1		0	19	0	0	0	0	0	1	0	0	0	0	0	0						3
	1		0	18	1	0	0	0	1	0	0	0	0	0	0	0						3
	2		1	18	0	0	0	0	1	0	0	0	0	0	1	0						5
	1	1	0	18	1	0	0	0	1	0	0	0	0	0	0	0	25	1	0	0	1	3
3.5		1	0	18	1	0	0	1	0	0	0	0	0	0			25	1	0	0	1
5.3	1		0	18	1	0	0	0	1	0	1	0	0	0	0	0						3
	1	1	0	18	1	0	0	0	0	0	0	0	0	1	0	0	19	0	0	1	0	3
2	2	0	0	18	0	0	0	0	1	0	0	1	0	0	1	0	24	1	0	1	0	4
1	1		1	18	1	0	0	1	0	0	1	0	0	0	0	0						3
2	3		0	18	0	0	0	0	1	0	1	0	0	0	0	1	30	1	0			10
2.8	1		1	18	0	0	0	0	0	1	0	1	0	0	0	0						3
			1	18	0	0	0	0	0	1	0	1	0	0
			1	18	0	0	0	0	0	1	0	1	0	0
2	1	1	1	18	1	0	0	1	0	0	0	0	1	0	0	0	25	1	0	1	0	3
3.5	1	1	0	18	0	0	0	0	1	0	1	0	0	0	0	0	40	0	1	1	0	3
4		1	0	18	0	0	0	0	1	0	1	0	0	0			40	0	1	1	0
	1		0	18	1	0	0	1	0	0	0	0	0	0	0	0						3
			0	18	1	0	0	0	0	0	0	0	0	0
3	2	1	0	11	1	0	0	0	0	1	0	0	1	0	1	0	34	1	0	1	0	5
3	2		0	11	0	1	0	0	0	0	0	0	1	0	1	0						5
3	2	1	0	11	1	0	0	0	1	0	1	0	0	0	1	0	28	1	0	0	1	4
	1		0	11	1	0	0	1	0	0	0	0	0	0	0	0						3
			0	11	1	0	0	0	0	0	0	0	0	0
3	1	1	0	11	1	0	0	1	0	0	0	0	1	0	0	0	20	1	0	1	0	3
2		1	1	11	1	0	0	0	0	0	0	0	1	0			20	1	0	1	0
3	2		1	11	1	0	0	0	0	0	1	0	0	0	1	0						6
3	2		0	11	1	0	0	1	0	0	1	0	0	0	1	0						5
3			0	11	1	0	0	0	0	0	1	0	0	0
	2		0	11	1	0	0	0	0	1	0	0	0	0	1	0						5
3	2		0	11	1	0	0	0	0	0	0	0	0	0	1	0						4
3.5	2		0	11	1	0	0	1	0	0	0	1	0	0	1	0						4
3.2			0	11	1	0	0	0	0	0	0	1	0	0
3.5	1		0	11	1	0	0	0	0	1	0	0	1	0	0	0						3
3.5			0	11	1	0	0	0	0	1	0	0	1	0
3.4	2	1	0	11	1	0	0	0	0	1	0	1	0	0	1	0	33	1	0	1	0	5
3		1	1	11	1	0	0	0	1	0	0	1	0	0			33	1	0	1	0
2.5	2	0	1	11	1	0	0	0	0	0	0	1	0	0	1	0	16	0	0	1	0	4
2.8	2		1	11	0	1	0	0	0	0	0	1	0	0	1	0						5
3.5	1		0	11	1	0	0	1	0	0	0	0	1	0	0	0						2
2.5	1		0	11	1	0	0	1	0	0	0	0	0	0	0	0						3
4.5			0	11	1	0	0	0	0	0	0	0	0	0
3	2		0	11	1	0	0	0	0	0	1	0	0	0	1	0						4
3.5	1	0	0	18	0	1	0	0	0	0	0	0	0	1	0	0	25	1	0	0	0	3
1.5	1	0	1	18	0	1	0	1	0	0	0	0	0	1	0	0	34	1	0	0	0	1
2.6		0	0	18	0	1	0	0	0	0	0	0	0	1			34	1	0	0	0
2.5	2		0	18	0	0	1	0	0	0	0	0	0	1	1	0						5
4.6	2		0	18	0	0	1	0	1	0	0	0	0	1	1	0						5
3.5	2		0	18	0	1	0	0	0	0	0	0	0	1	1	0						6
2.8	2		0	18	0	0	1	0	0	0	0	0	0	1	1	0						4
3.4	2		0	18	0	0	1	0	0	0	0	0	0	1	1	0						6
	3	1	0	22	0	0	0	0	0	1	1	0	0	0	0	1	49	0	1	1	0	7
4	1		0	22	0	1	0	1	0	0	0	0	1	0	0	0						3
3.5	1		0	22	0	0	0	1	0	0	1	0	0	0	0	0						3
4			0	22	0	0	0	1	0	0	1	0	0	0
3.8	1		0	22	1	0	0	0	1	0	0	0	0	0	0	0						2
3.5			0	22	1	0	0	1	0	0	0	0	0	0
	1		0	22	1	0	0	1	0	0	1	0	0	0	0	0						3
			0	22	1	0	0	0	0	0	1	0	0	0
3	1	1	0	22	1	0	0	0	0	0	0	1	0	0	0	0	16	0	0	1	0	3
	1	0	0	22	1	0	0	0	1	0	0	0	1	0	0	0	37	0	1	0	0	3
3.5	2	0	0	22	1	0	0	1	0	0	1	0	0	0	1	0	23	1	0	0	0	4
4		0	0	22	1	0	0	1	0	0	1	0	0	0			23	1	0	0	0
3	2	1	0	22	1	0	0	0	0	0	0	1	0	0	1	0	18	0	0	1	0	4
3.8	1		0	22	1	0	0	0	1	0	0	1	0	0	0	0						3
3.5	1		0	22	1	0	0	0	1	0	0	1	0	0	0	0						3
4	2		0	22	0	1	0	0	0	0	1	0	0	0	1	0						4
2.9	1	1	0	22	1	0	0	0	0	0	0	1	0	0	0	0	20	1	0	1	0	3
4	2	1	0	22	1	0	0	1	0	0	1	0	0	0	1	0	25	1	0	0	1	4
2.5	1	1	0	22	1	0	0	1	0	0	0	0	0	0	0	0	23	1	0	1	0	3
3		1	0	22	1	0	0	0	0	0	0	0	0	0			23	1	0	1	0
3	2		0	22	1	0	0	1	0	0	0	1	0	0	1	0						5
3			0	22	1	0	0	1	0	0	0	1	0	0
3.5	1		0	22	0	0	0	1	0	0	0	1	0	0	0	0						3
3.8			0	22	0	0	0	0	0	0	0	1	0	0
	2		0	22	1	0	0	0	0	1	0	0	0	0	1	0						4
			0	22	1	0	0	0	1	0	0	0	0	0
3.8	1		0	22	1	0	0	1	0	0	0	1	0	0	0	0						3
3.9			0	22	1	0	0	0	0	0	0	1	0	0
3	1	1	0	22	1	0	0	1	0	0	0	0	0	0	0	0	27	1	0	1	0	3
4	1	1	0	22	0	0	0	0	0	1	1	0	0	0	0	0	41	0	1	1	0	3
3.2		1	0	22	0	0	0	0	0	1	1	0	0	0			41	0	1	1	0
2.4	2		0	22	0	0	0	0	1	0	0	1	0	0	1	0						4
2.3	1		1	26	0	0	0	0	0	1	1	0	0	0	0	0						2
	2	0	0	26	1	0	0	1	0	0	1	0	0	0	1	0	26	1	0	0	0	6
2.9	2		0	26	1	0	0	0	1	0	0	0	0	0	1	0						4
	2	1	0	26	0	0	0	0	0	1	0	0	0	0	1	0	37	0	1	0	1	4
		1	0	26	0	0	0	0	0	1	0	0	0	0			37	0	1	0	1
	1		1	26	1	0	0	0	0	1	0	0	0	0	0	0						3
			0	26	1	0	0	0	1	0	0	0	0	0
	1	1	0	26	0	0	0	0	0	1	1	0	0	0	0	0	38	0	1	1	0	2
		1	0	26	0	0	0	0	0	1	1	0	0	0			38	0	1	1	0
	1	1	0	26	1	0	0	0	0	1	0	0	0	0	0	0	35	0	1	0	1	3
2.6		1	0	26	1	0	0	0	0	1	0	0	0	0			35	0	1	0	1
	1	0	1	26	1	0	0	1	0	0	1	0	0	0	0	0	25	1	0	0	0	2
2.6	1		0	26	1	0	0	0	0	0	1	0	0	0	0	0						3
3.6	1		0	26	1	0	0	0	1	0	0	0	0	0	0	0						3
	1		1	26	0	0	0	0	0	1	0	1	0	0	0	0						1
			0	26	0	0	0	0	0	1	0	1	0	0
	1	1	0	26	1	0	0	1	0	0	0	0	0	0	0	0	22	1	0	1	0	3
		1	0	26	1	0	0	1	0	0	0	0	0	0			22	1	0	1	0
3		1	0	26	1	0	0	0	0	0	0	0	0	0			22	1	0	1	0
	2		0	26	1	0	0	1	0	0	0	0	0	0	1	0						6
			0	26	1	0	0	1	0	0	0	0	0	0
	1	1	0	26	0	0	0	0	1	0	1	0	0	0	0	0	24	1	0	1	0	3
		1	1	26	0	0	0	0	1	0	1	0	0	0			24	1	0	1	0
	1		0	26	1	0	0	0	0	0	1	0	0	0	0	0						2
	2		1	26	1	0	0	0	1	0	0	1	0	0	1	0						4
			0	26	1	0	0	0	1	0	0	1	0	0
3	2		0	23	1	0	0	0	0	0	0	0	0	0	1	0						5
3	1		0	23	1	0	0	1	0	0	0	0	1	0	0	0						3
	2		0	23	0	0	0	0	1	0	0	1	0	0	1	0						4
			0	23	0	0	0	0	1	0	0	1	0	0
2.5	1		1	23	1	0	0	0	1	0	0	0	1	0	0	0						3
5			0	23	1	0	0	1	0	0	0	0	1	0
3.5	2	0	0	23	1	0	0	0	0	1	0	0	1	0	1	0	39	0	1	0	0	4
3	1	1	0	23	1	0	0	0	0	1	0	0	0	0	0	0	44	0	1	1	0	3
4	2	1	0	23	0	1	0	0	0	0	0	0	0	0	1	0	22	1	0	1	0	5
	2		0	23	1	0	0	0	1	0	0	1	0	0	1	0						6
	1		1	23	1	0	0	1	0	0	1	0	0	0	0	0						3
			1	23	1	0	0	1	0	0	1	0	0	0
	1	1	0	23	0	0	0	1	0	0	0	0	0	0	0	0	24	1	0	0	0	3
3	2		0	23	1	0	0	0	0	0	0	0	0	0	1	0						4
2.5	1		0	23	1	0	0	1	0	0	0	0	0	0	0	0						3
2.1			0	23	1	0	0	1	0	0	0	0	0	0
3.2			0	23	1	0	0	0	0	0	0	0	0	0
4	2	1	0	23	1	0	0	0	1	0	1	0	0	0	1	0	30	1	0	1	0	4
		1	0	23	1	0	0	0	1	0	1	0	0	0			30	1	0	1	0
	2	1	1	23	1	0	0	0	0	1	0	0	0	0	1	0	38	0	1	1	0	4
3.2	2		0	23	0	1	0	1	0	0	0	0	1	0	1	0						4
3.5			0	23	0	1	0	0	0	0	0	0	1	0
2.6	1		0	7	1	0	0	1	0	0	0	0	0	0	0	0						3
2			1	7	1	0	0	0	0	0	0	0	0	0
4	1	1	0	7	1	0	0	0	0	1	0	0	0	0	0	0	30	1	0	1	0	2
3.8		1	0	7	1	0	0	0	0	1	0	0	0	0			30	1	0	1	0
2	1		1	7	1	0	0	0	0	0	0	1	0	0	0	0						0
3.8	2		0	7	1	0	0	0	0	0	0	1	0	0	1	0						4
3	2		0	7	0	1	0	0	0	0	0	0	1	0	1	0						4
3.7	1		0	7	1	0	0	1	0	0	0	0	1	0	0	0						2
			0	7	1	0	0	1	0	0	0	0	1	0
3	2		1	7	1	0	0	1	0	0	1	0	0	0	1	0						6
3			1	7	1	0	0	0	0	0	1	0	0	0
4	1	1	0	7	1	0	0	0	0	1	0	0	1	0	0	0	37	0	1	1	0	3
2.5		1	0	7	1	0	0	0	0	1	0	0	1	0			37	0	1	1	0
		1	0	7	1	0	0	0	0	1	0	0	1	0			37	0	1	1	0
3.4	1		0	7	1	0	0	1	0	0	0	0	1	0	0	0						3
3.2			0	7	1	0	0	1	0	0	0	0	1	0
3.2	2		0	7	0	1	0	0	0	0	0	0	0	1	1	0						4
2.4	1	1	1	7	0	1	0	0	0	0	0	0	0	1	0	0	17	0	0	1	0	3
2.9	1	1	0	7	1	0	0	1	0	0	0	0	0	1	0	0	26	1	0	0	1	2
3.5	1	1	0	7	1	0	0	1	0	0	0	1	0	0	0	0	24	1	0	1	0	3
2.7	1		0	7	1	0	0	0	0	0	1	0	0	0	0	0						2
3	1		0	7	1	0	0	0	0	0	0	1	0	0	0	0						3
	2		0	7	1	0	0	0	1	0	0	1	0	0	1	0						4
3			0	7	1	0	0	1	0	0	0	1	0	0
3.4	1		0	7	1	0	0	0	1	0	0	0	1	0	0	0						3
3	2		0	7	1	0	0	0	0	0	0	0	0	1	1	0						4
3.8	1	1	0	15	1	0	0	0	1	0	0	1	0	0	0	0	28	1	0	1	0	3
		1	0	15	1	0	0	1	0	0	0	1	0	0			28	1	0	1	0
3.5	1		0	15	1	0	0	1	0	0	0	0	1	0	0	0						3
3.2	2		0	15	1	0	0	1	0	0	0	1	0	0	1	0						4
3.6	3		0	15	1	0	0	0	0	0	0	1	0	0	0	1						9
2.9	1		0	15	1	0	0	0	1	0	1	0	0	0	0	0						1
3			0	15	1	0	0	1	0	0	1	0	0	0
3.2	2		0	15	0	1	0	1	0	0	0	0	0	1	1	0						4
4.2			0	15	0	1	0	0	0	0	0	0	0	1
3.4	1		0	15	1	0	0	0	0	0	0	0	0	1	0	0						3
3	2		1	15	1	0	0	1	0	0	0	0	0	1	1	0						4
2.1			1	15	1	0	0	0	0	0	0	0	0	1
3	2	1	0	15	1	0	0	1	0	0	0	1	0	0	1	0	21	1	0	1	0	4
3		1	0	15	1	0	0	0	0	0	0	1	0	0			21	1	0	1	0
3.5	1		0	15	1	0	0	1	0	0	0	1	0	0	0	0						3
3.5			0	15	1	0	0	0	0	0	0	1	0	0
4.2	1	1	0	15	1	0	0	0	1	0	0	0	0	1	0	0	32	1	0	1	0	3
4.9	1		0	15	1	0	0	0	1	0	0	0	1	0	0	0						1
3			0	15	1	0	0	1	0	0	0	0	1	0
3	2		0	15	1	0	0	1	0	0	0	1	0	0	1	0						5
3.5			0	15	1	0	0	1	0	0	0	1	0	0
3.5	1		0	15	1	0	0	0	1	0	0	0	0	1	0	0						3
3.7			0	15	1	0	0	1	0	0	0	0	0	1
3.6	1		0	15	1	0	0	0	0	1	1	0	0	0	0	0						3
3.3			0	15	1	0	0	0	0	1	1	0	0	0
3.4			0	15	1	0	0	0	1	0	1	0	0	0
3.5	2		0	15	1	0	0	0	0	1	0	0	1	0	1	0						5
3.9	1	1	0	15	1	0	0	0	0	1	0	0	1	0	0	0	34	1	0	0	0	3
3.6		1	0	15	1	0	0	0	1	0	0	0	1	0			34	1	0	0	0
3.2	1		0	15	1	0	0	0	0	1	0	1	0	0	0	0						2
2.7	2		0	15	1	0	0	0	0	1	0	1	0	0	1	0						5
2.5			0	15	1	0	0	0	1	0	0	1	0	0
4.2	1		0	15	1	0	0	0	0	0	0	0	0	1	0	0						3
3.3	2	1	0	15	0	1	0	1	0	0	0	0	0	1	1	0	26	1	0	1	0	4
3		1	0	15	0	1	0	0	0	0	0	0	0	1			26	1	0	1	0
3.9	2	1	0	15	1	0	0	0	0	0	0	0	0	1	1	0	22	1	0	1	0	4
2.9	1		0	15	0	1	0	1	0	0	0	0	1	0	0	0						3
2.9			0	15	0	1	0	1	0	0	0	0	1	0
3.3	1	1	0	15	1	0	0	0	1	0	0	1	0	0	0	0	27	1	0	1	0	3
3.9		1	0	15	1	0	0	1	0	0	0	1	0	0			27	1	0	1	0
3.8		1	0	15	0	1	0	1	0	0	0	0	0	1			25	1	0	0	0
3	1		0	24	1	0	0	0	1	0	0	0	0	0	0	0						3
2			0	24	1	0	0	0	1	0	0	0	0	0
		1	0	24	1	0	0	0	1	0	0	1	0	0			27	1	0	1	0
2.4	1	1	0	24	0	0	0	0	0	1	1	0	0	0	0	0	38	0	1	0	0	3
3	1		0	24	1	0	0	0	1	0	1	0	0	0	0	0						3
4			0	24	1	0	0	1	0	0	1	0	0	0
3	1		0	24	1	0	0	0	0	1	0	1	0	0	0	0						1
3			0	24	1	0	0	0	0	1	0	1	0	0
	1		0	24	1	0	0	0	0	1	0	1	0	0	0	0						2
			0	24	1	0	0	0	0	1	0	1	0	0
2.9	2		0	24	1	0	0	1	0	0	0	0	0	0	1	0						4
3.2			0	24	1	0	0	0	0	0	0	0	0	0
	1		0	24	1	0	0	0	0	1	0	0	1	0	0	0						3
			0	24	1	0	0	0	0	1	0	0	1	0
	2		0	24	1	0	0	1	0	0	0	0	0	0	1	0						4
	1		0	24	0	0	0	0	1	0	1	0	0	0	0	0						3
3.5	1		0	24	1	0	0	0	0	0	1	0	0	0	0	0						3
	1	1	0	24	1	0	0	0	0	0	0	0	0	0	0	0	19	0	0	1	0	3
3	1		0	24	1	0	0	0	0	0	1	0	0	0	0	0						3
	2		0	24	1	0	0	0	0	1	0	0	0	0	1	0						5
	2		1	24	1	0	0	0	0	1	0	0	1	0	1	0						4
2.5	1		0	24	1	0	0	1	0	0	1	0	0	0	0	0						3
3	1	1	0	24	0	0	0	1	0	0	0	1	0	0	0	0	25	1	0	1	0	1
		1	0	24	0	0	0	1	0	0	0	1	0	0			25	1	0	1	0
2	1	1	1	24	1	0	0	0	0	0	0	1	0	0	0	0	17	0	0	1	0	2
	2		0	21	0	0	0	0	1	0	0	0	0	1	1	0						4
2.7	1		0	21	0	1	0	1	0	0	0	0	0	1	0	0						3
4.2	2		0	21	0	0	0	1	0	0	0	0	1	0	1	0						4
4	2	1	0	21	1	0	0	0	0	0	0	0	0	0	1	0	19	0	0	1	0	6
3	2		0	21	0	0	0	0	0	1	0	0	1	0	1	0						4
3			0	21	0	0	0	0	1	0	0	0	1	0
4			0	21	0	0	0	0	1	0	0	0	1	0
4	2		0	4	0	0	0	0	0	0	1	0	0	0	1	0						6
	1		1	4	0	0	0	0	1	0	1	0	0	0	0	0						0
			1	4	0	0	0	1	0	0	1	0	0	0
3	2		0	4	1	0	0	0	1	0	0	1	0	0	1	0						4
2.2	1		0	4	1	0	0	0	0	0	1	0	0	0	0	0						3
	2	1	0	4	0	0	0	0	0	1	0	0	0	0	1	0	38	0	1	1	0	4
2.8	2		0	4	1	0	0	0	1	0	0	0	0	0	1	0						4
3.7			0	4	1	0	0	0	1	0	0	0	0	0
	1	0	0	4	1	0	0	0	1	0	0	0	0	0	0	0	28	1	0	1	0	3
		0	0	4	1	0	0	0	1	0	0	0	0	0			28	1	0	1	0
	2		0	4	1	0	0	1	0	0	0	1	0	0	1	0						4
			0	4	1	0	0	1	0	0	0	1	0	0
	1		0	4	1	0	0	1	0	0	0	0	0	0	0	0						0
			0	4	1	0	0	1	0	0	0	0	0	0
2	3		0	4	1	0	0	1	0	0	0	0	0	0	0	1						7
4.3	1	1	0	4	1	0	0	1	0	0	0	1	0	0	0	0	23	1	0	1	0	3
3.2		1	0	4	1	0	0	0	0	0	0	1	0	0			23	1	0	1	0
	2	1	0	25	0	0	0	0	1	0	0	0	1	0	1	0	32	1	0	1	0	4
	2	1	0	25	0	0	0	0	1	0	0	0	1	0	1	0	36	0	1	1	0	5
3.2	1		0	25	1	0	0	1	0	0	0	0	0	0	0	0						3
			0	25	1	0	0	1	0	0	0	0	0	0
	1	0	0	25	1	0	0	0	0	1	0	0	0	0	0	0	42	0	1	0	0	1
		0	0	25	1	0	0	0	1	0	0	0	0	0			42	0	1	0	0
	1		0	25	0	0	0	0	0	1	1	0	0	0	0	0						3
4			0	25	0	0	0	0	0	1	1	0	0	0
	1	1	0	25	1	0	0	1	0	0	1	0	0	0	0	0	24	1	0	1	0	3
	1		0	25	1	0	0	1	0	0	0	0	0	0	0	0						3
4			0	25	1	0	0	0	0	0	0	0	0	0
	2		0	25	1	0	0	0	0	0	0	0	0	0	1	0						4
	2	1	0	25	1	0	0	1	0	0	0	0	1	0	1	0	33	1	0	0	0	4
3	1	0	0	25	1	0	0	1	0	0	0	0	0	0	0	0	26	1	0	1	0	3
		0	0	25	1	0	0	1	0	0	0	0	0	0			26	1	0	1	0
	1	1	0	25	0	0	0	1	0	0	0	1	0	0	0	0	25	1	0	1	0	3
		1	0	25	0	0	0	0	0	0	0	1	0	0			25	1	0	1	0
4.1	1		0	25	1	0	0	1	0	0	0	0	1	0	0	0						3
3.5			0	25	1	0	0	0	0	0	0	0	1	0
4	1		0	25	0	0	0	0	1	0	0	0	0	1	0	0						3
			0	25	0	0	0	1	0	0	0	0	0	1
	1		0	25	1	0	0	0	1	0	0	0	0	0	0	0						2
			0	25	1	0	0	1	0	0	0	0	0	0
	1		1	25	1	0	0	0	1	0	0	1	0	0	0	0						3
4	2		0	25	1	0	0	0	0	0	0	0	1	0	1	0	19	0	0			4
3	1		0	25	1	0	0	0	1	0	0	0	1	0	0	0						2
			0	25	1	0	0	0	1	0	0	0	1	0
4	1		0	25	1	0	0	1	0	0	0	0	0	0	0	0						3
	2		0	25	1	0	0	0	1	0	0	0	0	0	1	0						4
3			0	25	0	0	0	0	1	0	1	0	0	0
3	2		0	25	1	0	0	0	0	0	1	0	0	0	1	0						5
3	1		1	25	0	0	0	0	0	1	0	0	0	0	0	0						3
4.1	1	1	0	25	0	0	0	0	0	0	1	0	0	0	0	0	20	1	0	1	0	3
2.8	2	0	0	25	1	0	0	1	0	0	1	0	0	0	1	0	24	1	0	1	0	4
		0	0	25	1	0	0	1	0	0	1	0	0	0			24	1	0	1	0
	2	0	0	25	1	0	0	0	1	0	1	0	0	0	1	0	32	1	0	0	0	4
2.6	2	0	0	25	0	0	0	0	0	1	0	1	0	0	1	0	44	0	1	1	0	6
2.3	2		1	25	0	0	0	1	0	0	1	0	0	0	1	0						4
2.3	1		1	25	0	0	0	0	0	0	0	0	0	0	0	0						3
4	2		0	25	0	0	0	0	1	0	1	0	0	0	1	0						6
3.9			0	25	0	0	0	0	1	0	1	0	0	0
3.2	3		0	2	1	0	0	1	0	0	0	0	0	1	0	1						7
3.8	1		0	2	1	0	0	0	0	1	0	0	0	1	0	0						3
2	2		1	2	1	0	0	0	0	1	0	0	0	1	1	0						4
3.2			0	2	1	0	0	0	1	0	0	0	0	1
2.5	2		0	2	0	1	0	1	0	0	1	0	0	0	1	0						5
3.2	1	1	0	2	1	0	0	1	0	0	0	0	0	1	0	0	26	1	0	1	0	3
3	2	1	0	2	0	0	0	0	0	1	0	0	1	0	1	0	42	0	1	1	0	4
3		1	0	2	0	0	0	0	0	1	0	0	1	0			42	0	1	1	0
5.6	1		0	2	1	0	0	0	0	1	0	0	1	0	0	0						2
			0	2	1	0	0	0	0	1	0	0	1	0
5			0	2	1	0	0	0	0	1	0	0	1	0
	1	1	0	24	1	0	0	1	0	0	0	0	0	1	0	0	27	1	0	1	0	2
3.1		1	0	24	1	0	0	0	0	0	0	0	0	1			27	1	0	1	0
	1		0	24	0	0	0	0	0	1	0	0	0	0	0	0						3
			0	24	0	0	0	0	0	1	0	0	0	0
			0	24	0	0	0	0	0	1	0	0	0	0
5	2		0	24	1	0	0	1	0	0	1	0	0	0	1	0						4
5			0	24	1	0	0	1	0	0	1	0	0	0
3	1		0	24	0	0	0	1	0	0	0	1	0	0	0	0	23	1	0			3
2			0	24	0	0	0	0	0	0	0	1	0	0			23	1	0
	1		0	24	1	0	0	0	1	0	1	0	0	0	0	0						2
			1	24	1	0	0	1	0	0	1	0	0	0
3	1		0	24	1	0	0	1	0	0	0	1	0	0	0	0						3
4			0	24	1	0	0	1	0	0	0	1	0	0
4	1	1	0	24	1	0	0	0	0	1	0	0	0	0	0	0	33	1	0	1	0	3
5		1	0	24	1	0	0	0	1	0	0	0	0	0			33	1	0	1	0
	1	1	0	24	0	0	0	0	0	1	0	0	0	0	0	0	40	0	1	1	0	3
3	1	1	0	24	1	0	0	1	0	0	0	1	0	0	0	0	23	1	0	1	0	3
		1	1	24	1	0	0	1	0	0	0	1	0	0			23	1	0	1	0
3.9	2		0	24	1	0	0	0	1	0	0	0	0	0	1	0						5
3.2			0	24	1	0	0	1	0	0	0	0	0	0
3	2		0	24	1	0	0	1	0	0	0	1	0	0	1	0						4
3.1	1		0	24	1	0	0	0	0	1	0	0	0	0	0	0						3
3.1			0	24	1	0	0	0	1	0	0	0	0	0
4	1		0	24	0	0	0	0	1	0	0	0	0	0	0	0						3
3	1		0	24	1	0	0	0	1	0	1	0	0	0	0	0						2
3	1		0	24	1	0	0	0	0	1	1	0	0	0	0	0						2
3.5			0	24	1	0	0	0	1	0	1	0	0	0
2.6	1		1	24	1	0	0	0	0	0	1	0	0	0	0	0						3
3.9	1		0	24	1	0	0	1	0	0	0	0	0	0	0	0						2
3	2	1	0	4	1	0	0	0	0	0	1	0	0	0	1	0	22	1	0	1	0	5
	2	1	0	4	1	0	0	0	1	0	0	0	1	0	1	0	27	1	0	1	0	5
2		1	0	4	1	0	0	1	0	0	0	0	1	0			27	1	0	1	0
3	1		0	4	1	0	0	0	0	0	1	0	0	0	0	0						3
3	2		0	4	1	0	0	1	0	0	0	0	0	0	1	0						4
	2		0	4	1	0	0	1	0	0	1	0	0	0	1	0						4
5			0	4	1	0	0	0	0	0	1	0	0	0
	1		0	4	1	0	0	1	0	0	0	1	0	0	0	0						3
	1	0	0	4	1	0	0	1	0	0	1	0	0	0	0	0	21	1	0	0	0	3
		0	0	4	1	0	0	0	0	0	1	0	0	0			21	1	0	0	0
	1		0	4	1	0	0	0	0	0	1	0	0	0	0	0						3
3.5	1	1	0	4	1	0	0	0	1	0	0	1	0	0	0	0	40	0	1	0	1	3
3.5		1	0	4	1	0	0	0	1	0	0	1	0	0			40	0	1	0	1
	1	1	0	4	1	0	0	1	0	0	0	1	0	0	0	0	20	1	0	0	0	3
		1	0	4	1	0	0	0	0	0	0	1	0	0			20	1	0	0	0
	1		0	4	1	0	0	1	0	0	1	0	0	0	0	0						3
	2	1	0	4	1	0	0	0	1	0	1	0	0	0	1	0	36	0	1	1	0	5
5	2		0	4	0	0	0	0	1	0	0	0	0	0	1	0						4
2	3		1	4	1	0	0	0	0	0	0	0	0	0	0	1						7
3	2	1	0	4	0	1	0	1	0	0	1	0	0	0	1	0	27	1	0	0	1	5
4		1	0	4	0	1	0	0	0	0	1	0	0	0			27	1	0	0	1
	1		0	4	1	0	0	0	1	0	0	0	0	1	0	0						3
	2		0	18	1	0	0	0	1	0	0	0	1	0	1	0						4
3.5	1		0	18	0	0	0	0	0	1	0	0	1	0	0	0						3
3.8			0	18	0	0	0	0	1	0	0	0	1	0
4	1		0	18	1	0	0	1	0	0	0	0	1	0	0	0						3
	1		1	18	1	0	0	0	1	0	0	0	1	0	0	0						0
2.4	2	1	1	18	1	0	0	1	0	0	0	1	0	0	1	0	22	1	0	1	0	4
3		1	0	18	1	0	0	0	0	0	0	1	0	0			22	1	0	1	0
3.2	1		0	18	1	0	0	0	0	0	0	0	1	0	0	0						3
4.2	1		0	18	1	0	0	1	0	0	0	0	0	1	0	0						3
3.4	1		0	18	0	1	0	1	0	0	0	0	0	1	0	0						2
3	1	1	0	18	0	1	0	0	0	0	0	0	0	1	0	0	22	1	0	1	0	3
3.2	1		0	18	1	0	0	0	1	0	0	0	1	0	0	0						3
3.5			0	18	1	0	0	0	1	0	0	0	1	0
3.8	2	1	0	18	1	0	0	1	0	0	0	0	0	0	1	0	24	1	0	1	0	4
3.1		1	0	18	1	0	0	1	0	0	0	0	0	0			24	1	0	1	0
4	2		0	18	1	0	0	0	0	1	0	0	0	1	1	0						5
3.5			0	18	1	0	0	0	1	0	0	0	0	1
3.9	2		0	18	0	0	0	0	1	0	0	0	1	0	1	0						5
3	2		0	18	1	0	0	0	1	0	0	0	0	0	1	0						4
4.5			0	18	1	0	0	1	0	0	0	0	0	0
2	2		1	18	1	0	0	0	1	0	0	1	0	0	1	0						5
3.2	1	1	0	18	1	0	0	0	1	0	0	0	0	1	0	0	32	1	0	1	0	2
3.3	1		0	18	0	0	0	0	0	1	1	0	0	0	0	0						3
4			0	18	0	0	0	0	1	0	1	0	0	0
2.5	1		0	4	0	0	0	1	0	0	1	0	0	0	0	0						3
2	2	1	0	4	1	0	0	0	0	0	0	0	0	0	1	0	21	1	0	1	0	6
2.7	2	1	0	4	1	0	0	1	0	0	1	0	0	0	1	0	25	1	0	1	0	6
	1		0	4	1	0	0	0	1	0	0	1	0	0	0	0						1
			0	4	1	0	0	0	1	0	0	1	0	0
2.1	2		0	4	1	0	0	0	1	0	1	0	0	0	1	0						4
1.3			1	4	1	0	0	1	0	0	1	0	0	0
	2		0	4	1	0	0	0	1	0	0	0	0	0	1	0						4
			1	4	1	0	0	1	0	0	0	0	0	0
	2		0	4	0	0	0	1	0	0	0	0	0	0	1	0	22	1	0			5
2.1	1	1	0	4	1	0	0	1	0	0	1	0	0	0	0	0	32	1	0	1	0	3
3.2	1	1	0	4	0	1	0	1	0	0	0	1	0	0	0	0	27	1	0	1	0	3
3.7		1	0	4	0	1	0	0	0	0	0	1	0	0			27	1	0	1	0
2.5	1	1	0	4	1	0	0	0	1	0	0	0	0	0	0	0	33	1	0	1	0	3
	2		0	3	1	0	0	0	0	1	0	0	0	0	1	0						4
			0	3	1	0	0	0	0	1	0	0	0	0
			0	3	1	0	0	0	1	0	0	0	0	0
2	1	1	1	3	0	0	0	0	0	1	0	0	0	0	0	0	35	0	1	0	1	3
3.2		1	0	3	0	0	0	0	0	1	0	0	0	0			35	0	1	0	1
2	1		1	3	1	0	0	0	0	0	0	0	1	0	0	0						3
4.2	2	1	0	3	0	1	0	0	0	0	0	1	0	0	1	0	30	1	0	1	0	4
	1	1	1	3	1	0	0	0	1	0	1	0	0	0	0	0	28	1	0	1	0	2
2.6	2		0	3	1	0	0	0	0	1	1	0	0	0	1	0						5
3.8			1	3	1	0	0	0	1	0	1	0	0	0
3.2	1	0	0	3	0	1	0	1	0	0	0	0	0	0	0	0	21	1	0	0	0	3
		0	1	3	0	1	0	0	0	0	0	0	0	0			21	1	0	0	0
3	2	1	0	3	1	0	0	1	0	0	0	0	0	1	1	0	19	0	0	1	0	5
3.1		1	0	3	1	0	0	0	0	0	0	0	0	1			19	0	0	1	0
3	2		0	3	1	0	0	1	0	0	0	1	0	0	1	0						4
3.5	2		0	3	0	1	0	0	1	0	0	1	0	0	1	0						4
4			0	3	0	1	0	1	0	0	0	1	0	0
3			0	3	0	1	0	1	0	0	0	1	0	0
4.2	3	0	0	3	0	1	0	0	0	1	0	0	1	0	0	1	35	0	1	1	0	8
	1		0	3	1	0	0	1	0	0	1	0	0	0	0	0						3
2			0	3	1	0	0	0	0	0	1	0	0	0
3.6	1		0	3	1	0	0	0	0	1	0	0	1	0	0	0						2
3.2	1		0	3	1	0	0	1	0	0	1	0	0	0	0	0						3
3.5			0	3	1	0	0	0	0	0	1	0	0	0
4	2		0	3	1	0	0	1	0	0	0	1	0	0	1	0						6
3			0	3	1	0	0	0	0	0	0	1	0	0
	2	1	0	3	1	0	0	1	0	0	0	0	0	0	1	0	25	1	0	1	0	6
5.1	2		0	3	1	0	0	1	0	0	1	0	0	0	1	0						5
3.9	2		0	3	0	1	0	0	1	0	0	0	0	1	1	0						4
3.5	2		0	5	1	0	0	0	0	1	0	0	1	0	1	0						4
			0	5	1	0	0	0	0	1	0	0	1	0
4.2	1	1	0	5	0	0	0	0	0	1	0	0	0	0	0	0	40	0	1	1	0	2
3.8		1	1	5	0	0	0	0	0	1	0	0	0	0			40	0	1	1	0
4.6	1		0	5	1	0	0	1	0	0	1	0	0	0	0	0						3
3.1			0	5	1	0	0	0	0	0	1	0	0	0
			1	5	1	0	0	0	0	0	0	0	0	0
	1	1	0	5	1	0	0	1	0	0	0	0	0	0	0	0	24	1	0	0	1	3
		1	0	5	1	0	0	1	0	0	0	0	0	0			24	1	0	0	1
	1		0	5	1	0	0	1	0	0	0	1	0	0	0	0						3
			0	5	1	0	0	1	0	0	0	1	0	0
	1	0	1	5	1	0	0	0	0	0	1	0	0	0	0	0	20	1	0	0	0	3
3.8	2		0	5	1	0	0	1	0	0	0	0	0	0	1	0						5
3.2			0	5	1	0	0	0	0	0	0	0	0	0
4	2		0	5	0	0	0	0	0	0	0	1	0	0	1	0						6
4	2	1	0	5	1	0	0	0	0	1	0	0	0	0	1	0	35	0	1	1	0	4
3		1	1	5	1	0	0	0	0	1	0	0	0	0			35	0	1	1	0
	1		0	5	1	0	0	0	1	0	0	0	0	0	0	0						3
			0	5	1	0	0	1	0	0	0	0	0	0
	1		0	5	1	0	0	1	0	0	0	1	0	0	0	0						2
			0	5	1	0	0	1	0	0	0	1	0	0
	1		0	5	1	0	0	0	1	0	0	0	0	0	0	0						3
			0	5	1	0	0	0	1	0	0	0	0	0
2.1	1		1	5	0	0	0	0	0	1	0	0	0	0	0	0						3
			1	5	0	0	0	0	1	0	0	0	0	0
	1		0	5	0	0	0	0	0	1	1	0	0	0	0	0						2
			1	5	0	0	0	0	0	1	1	0	0	0
			1	5	0	0	0	0	0	1	1	0	0	0
	2	1	0	5	1	0	0	0	1	0	0	1	0	0	1	0	35	0	1	1	0	6
4.1	2		0	5	1	0	0	0	0	1	0	0	1	0	1	0						4
	1	1	0	5	1	0	0	0	0	1	0	0	1	0	0	0	28	1	0	1	0	2
		1	1	5	1	0	0	0	1	0	0	0	1	0			28	1	0	1	0
	1	1	0	29	1	0	0	1	0	0	1	0	0	0	0	0	23	1	0	1	0	3
	2		0	29	0	0	0	0	1	0	0	1	0	0	1	0						4
3	1	1	0	29	1	0	0	1	0	0	0	1	0	0	0	0	23	1	0	1	0	3
3.2		1	0	29	1	0	0	1	0	0	0	1	0	0			23	1	0	1	0
	1		0	29	1	0	0	0	1	0	0	0	1	0	0	0						3
			0	29	1	0	0	0	1	0	0	0	1	0
3.1	2		0	29	1	0	0	1	0	0	0	1	0	0	1	0						4
2.5			1	29	1	0	0	0	0	0	0	1	0	0
3.2	2		0	29	0	1	0	0	0	0	0	0	1	0	1	0						4
	1		0	29	0	0	0	0	1	0	0	0	0	0	0	0						3
3.5	1		0	29	0	1	0	1	0	0	0	0	1	0	0	0						3
2.8			0	29	0	1	0	1	0	0	0	0	1	0
4.1	2		0	29	1	0	0	0	0	0	0	1	0	0	1	0						4
	1		0	29	1	0	0	1	0	0	1	0	0	0	0	0						2
2			1	29	1	0	0	1	0	0	1	0	0	0
4	1		0	29	1	0	0	0	0	0	1	0	0	0	0	0						3
4.2	2		0	29	1	0	0	1	0	0	0	1	0	0	1	0						5
			0	29	1	0	0	1	0	0	0	1	0	0
3	1		0	29	1	0	0	0	0	0	0	1	0	0	0	0						3
2.2	2	1	1	29	0	0	0	0	0	1	0	0	0	0	1	0	45	0	1	1	0	4
	3		1	29	1	0	0	1	0	0	0	0	0	0	0	1						9
	1	1	0	29	0	1	0	0	0	0	0	0	1	0	0	0	21	1	0	0	0	2
3.3	1		0	27	1	0	0	0	1	0	0	0	0	1	0	0						2
3.9			0	27	1	0	0	1	0	0	0	0	0	1
2.9	1		1	27	1	0	0	1	0	0	0	0	1	0	0	0						3
3.2			0	27	1	0	0	1	0	0	0	0	1	0
4.2	1		0	27	1	0	0	1	0	0	0	0	0	1	0	0						3
	1	1	0	27	0	1	0	0	1	0	0	0	0	1	0	0	32	1	0	0	1	2
		1	0	27	0	1	0	0	1	0	0	0	0	1			32	1	0	0	1
2.5	2		0	27	0	1	0	1	0	0	0	0	1	0	1	0						5
2.3			0	27	0	1	0	0	0	0	0	0	1	0
3.2	1	0	0	27	1	0	0	1	0	0	0	0	1	0	0	0	22	1	0	0	0	2
2.9		0	1	27	1	0	0	0	0	0	0	0	1	0			22	1	0	0	0
3.1	1	1	0	27	1	0	0	1	0	0	0	1	0	0	0	0	26	1	0	1	0	2
3.4	1	1	0	27	1	0	0	0	1	0	0	0	0	1	0	0	27	1	0	1	0	3
	2		0	13	1	0	0	0	0	1	0	0	1	0	1	0						4
			0	13	1	0	0	0	0	1	0	0	1	0
	1		0	13	1	0	0	1	0	0	0	0	1	0	0	0						2
	1		0	13	1	0	0	0	0	1	0	0	1	0	0	0						3
3.5			0	13	1	0	0	0	0	1	0	0	1	0
2.5	1	1	0	13	1	0	0	1	0	0	0	0	0	1	0	0	36	0	1	0	0	3
2.4	2	1	1	13	1	0	0	0	0	1	0	0	0	1	1	0	41	0	1	1	0	6
	1		0	13	1	0	0	1	0	0	1	0	0	0	0	0						3
			1	13	1	0	0	0	0	0	1	0	0	0
1.8	1	1	1	13	1	0	0	1	0	0	1	0	0	0	0	0	20	1	0	1	0	1
1.7		1	1	13	1	0	0	0	0	0	1	0	0	0			20	1	0	1	0
3	1		0	13	1	0	0	0	0	0	0	0	1	0	0	0						3
2.5			0	13	1	0	0	1	0	0	0	0	0	0
	1	0	1	13	1	0	0	1	0	0	0	1	0	0	0	0	26	1	0	1	0	3
		0	0	13	1	0	0	1	0	0	0	1	0	0			26	1	0	1	0
3.2	1		0	13	1	0	0	0	1	0	1	0	0	0	0	0						1
3.6	2		0	13	1	0	0	1	0	0	0	0	1	0	1	0						4
3.6			0	13	1	0	0	0	0	0	0	0	1	0
4.6	1	1	0	13	1	0	0	1	0	0	0	1	0	0	0	0	22	1	0	1	0	2
		1	0	13	1	0	0	0	0	0	0	1	0	0			22	1	0	1	0
2.5	1	0	0	13	1	0	0	0	1	0	0	0	1	0	0	0	29	1	0	0	0	3
3.5	1		0	13	1	0	0	0	1	0	0	0	0	1	0	0						3
2			1	13	1	0	0	0	1	0	0	0	0	1
3			0	13	1	0	0	1	0	0	0	0	0	1
	2		0	13	1	0	0	0	1	0	0	0	1	0	1	0						4
			0	13	1	0	0	0	1	0	0	0	1	0
	1		1	13	1	0	0	0	0	1	0	0	0	1	0	0						3
			0	13	1	0	0	0	0	1	0	0	0	1
4.4	2		0	13	1	0	0	0	0	0	1	0	0	0	1	0						4
3.8	1	1	0	13	1	0	0	0	1	0	0	0	1	0	0	0	27	1	0	1	0	3
		1	0	13	1	0	0	1	0	0	0	0	1	0			27	1	0	1	0
	1		0	13	1	0	0	0	0	0	1	0	0	0	0	0						2
3.5	2	0	0	13	1	0	0	0	1	0	0	0	1	0	1	0	37	0	1	1	0	4
	1	1	0	13	1	0	0	1	0	0	0	0	1	0	0	0	25	1	0	1	0	1
		1	0	13	1	0	0	1	0	0	0	0	1	0			25	1	0	1	0
2	2		1	18	0	0	0	1	0	0	0	1	0	0	1	0						4
6			0	18	0	0	0	1	0	0	0	1	0	0
2	1		1	18	1	0	0	0	1	0	1	0	0	0	0	0	31	1	0			3
4.6	2		0	18	1	0	0	0	1	0	1	0	0	0	1	0						4
6.7			0	18	1	0	0	0	1	0	1	0	0	0
			0	18	1	0	0	1	0	0	1	0	0	0
	2	1	1	18	1	0	0	0	1	0	0	1	0	0	1	0	40	0	1	1	0	4
3.2	1		0	18	1	0	0	0	1	0	0	0	1	0	0	0						3
3.7			0	18	1	0	0	0	1	0	0	0	1	0
3.5	1	1	0	18	0	1	0	1	0	0	0	0	1	0	0	0	24	1	0	1	0	3
3.7	2		0	18	0	1	0	1	0	0	0	0	1	0	1	0						4
3.5			0	18	0	1	0	1	0	0	0	0	1	0
	1	1	0	18	0	0	0	1	0	0	1	0	0	0	0	0	26	1	0	1	0	3
		1	1	18	0	0	0	1	0	0	1	0	0	0			26	1	0	1	0
3	1		0	18	1	0	0	1	0	0	1	0	0	0	0	0						3
2	1		0	18	1	0	0	0	0	0	0	1	0	0	0	0						3
4	1		0	18	1	0	0	0	0	1	0	0	0	0	0	0						2
4	1		0	18	0	0	0	0	1	0	0	0	1	0	0	0	38	0	1			2
3			0	18	0	0	0	0	1	0	0	0	1	0			38	0	1
3.3	1		0	18	1	0	0	1	0	0	0	0	0	0	0	0	26	1	0			3
			0	18	1	0	0	1	0	0	0	0	0	0			26	1	0
	1		1	18	1	0	0	0	0	1	0	0	0	0	0	0						3
			0	18	1	0	0	0	0	1	0	0	0	0
3.8	1		0	18	1	0	0	0	1	0	1	0	0	0	0	0						2
2.2	1		0	18	0	1	0	1	0	0	0	1	0	0	0	0						2
	1		0	18	1	0	0	1	0	0	0	1	0	0	0	0						3
	1		0	19	1	0	0	0	0	0	0	0	0	0	0	0						3
3.2	2		0	19	0	0	0	0	0	1	1	0	0	0	1	0						4
			0	19	0	0	0	0	0	1	1	0	0	0
3	1		0	19	0	1	0	1	0	0	0	1	0	0	0	0						3
2.3			1	19	0	1	0	0	0	0	0	1	0	0
	1		0	19	1	0	0	0	0	1	0	1	0	0	0	0						3
	2	1	0	19	0	0	0	0	1	0	0	0	0	0	1	0	33	1	0	1	0	4
2.8	1	1	1	19	1	0	0	0	0	1	0	1	0	0	0	0	36	0	1	1	0	3
2.5		1	1	19	1	0	0	0	0	1	0	1	0	0			36	0	1	1	0
3.3	1		0	19	0	1	0	1	0	0	1	0	0	0	0	0						2
2.6			1	19	0	1	0	1	0	0	1	0	0	0
3.5			0	19	0	1	0	0	0	0	1	0	0	0
4	1	1	0	19	1	0	0	0	1	0	0	1	0	0	0	0	32	1	0	1	0	3
		1	1	19	1	0	0	1	0	0	0	1	0	0			32	1	0	1	0
	2		1	19	0	0	0	0	1	0	0	0	0	0	1	0						4
			0	19	0	0	0	1	0	0	0	0	0	0
4.5	1	1	0	19	0	1	0	0	0	0	0	0	1	0	0	0	24	1	0	1	0	3
2.8	1	1	0	19	0	1	0	0	0	0	0	0	1	0	0	0	22	1	0	1	0	3
2	2		0	19	0	0	0	0	0	1	1	0	0	0	1	0						5
			0	19	0	0	0	0	0	1	1	0	0	0
	2		0	19	1	0	0	0	0	0	1	0	0	0	1	0						4
	2		1	19	0	0	0	0	0	1	0	0	0	0	1	0						4
			0	19	0	0	0	0	0	1	0	0	0	0
2	2	1	1	19	1	0	0	0	0	1	0	0	1	0	1	0	35	0	1	1	0	6
5	1		0	19	1	0	0	1	0	0	0	1	0	0	0	0						3
4			0	19	1	0	0	1	0	0	0	1	0	0
3.4	2	1	0	19	0	0	0	0	0	1	0	0	1	0	1	0	39	0	1	1	0	5
	2		0	8	1	0	0	0	1	0	0	1	0	0	1	0						6
			0	8	1	0	0	0	1	0	0	1	0	0
4			0	8	1	0	0	0	1	0	1	0	0	0
4	2		0	8	1	0	0	0	0	0	0	1	0	0	1	0						4
3	2		0	8	1	0	0	0	1	0	1	0	0	0	1	0						4
3.1	2	1	0	8	1	0	0	0	1	0	1	0	0	0	1	0	32	1	0	1	0	4
2	2		0	8	0	0	0	0	0	1	0	0	0	1	1	0						4
3.3	2		0	8	1	0	0	1	0	0	0	0	0	0	1	0						4
3.7			0	8	1	0	0	1	0	0	0	0	0	0
4	2		0	8	1	0	0	1	0	0	1	0	0	0	1	0						4
3.2	1		0	8	1	0	0	1	0	0	1	0	0	0	0	0						3
3.8			0	8	1	0	0	1	0	0	1	0	0	0
3.5	2	1	0	8	0	1	0	1	0	0	0	0	0	1	1	0	36	0	1	1	0	4
6	2		0	8	0	0	0	0	0	1	0	0	0	0	1	0						6
3	2		0	8	1	0	0	1	0	0	0	0	0	0	1	0						6
	1	1	0	8	1	0	0	0	0	0	0	0	0	0	0	0	24	1	0	1	0	3
	2		0	8	0	1	0	1	0	0	0	1	0	0	1	0						4
1	2		1	8	0	1	0	1	0	0	0	0	1	0	1	0						5
3	1		0	8	1	0	0	0	1	0	0	1	0	0	0	0						3
4.5			0	8	1	0	0	0	1	0	0	1	0	0
2.5	1		1	8	1	0	0	1	0	0	0	0	0	0	0	0						3
3			0	8	1	0	0	1	0	0	0	0	0	0
2.5	2		0	8	0	0	0	0	0	1	0	0	0	1	1	0						4
	2		0	8	1	0	0	0	0	1	0	0	1	0	1	0	40	0	1			6
3	1		0	1	0	0	0	1	0	0	1	0	0	0	0	0						2
3.1	2		0	1	0	0	0	0	1	0	1	0	0	0	1	0						4
3.2	1		1	1	0	1	0	0	1	0	0	0	1	0	0	0						3
3	2		0	1	1	0	0	0	0	0	0	0	1	0	1	0						4
4	2		0	1	1	0	0	0	1	0	0	0	0	0	1	0						4
			0	1	1	0	0	1	0	0	0	0	0	0
4	2		0	1	1	0	0	0	1	0	1	0	0	0	1	0						4
3.5	2		0	1	1	0	0	0	1	0	0	1	0	0	1	0						5
3.4	1	1	0	1	1	0	0	1	0	0	0	1	0	0	0	0	37	0	1	1	0	3
2.4	1		1	1	1	0	0	1	0	0	0	0	0	0	0	0						2
2.9			1	1	1	0	0	0	0	0	0	0	0	0
3.3	1	1	0	1	1	0	0	0	1	0	0	1	0	0	0	0	30	1	0	1	0	2
3.2		1	0	1	1	0	0	1	0	0	0	1	0	0			30	1	0	1	0
3.4	1		0	1	1	0	0	0	1	0	0	0	0	0	0	0						3
2.9	2		0	1	1	0	0	1	0	0	0	0	1	0	1	0						5
	1	1	0	1	0	1	0	1	0	0	0	0	0	0	0	0	26	1	0	1	0	3
2.5		1	1	1	0	1	0	0	0	0	0	0	0	0			26	1	0	1	0
3.4	2		0	1	1	0	0	1	0	0	0	0	1	0	1	0						4
5			0	1	1	0	0	1	0	0	0	0	1	0
3.9	2	1	0	27	1	0	0	0	1	0	1	0	0	0	1	0	27	1	0	1	0	5
3.9		1	0	27	1	0	0	0	1	0	1	0	0	0			27	1	0	1	0
		1	1	27	1	0	0	1	0	0	1	0	0	0			27	1	0	1	0
	1		0	27	0	0	0	0	0	1	0	1	0	0	0	0						0
4	1		0	27	1	0	0	0	1	0	0	0	1	0	0	0						3
5			0	27	1	0	0	0	1	0	0	0	1	0
	3		0	27	1	0	0	0	1	0	0	1	0	0	0	1						7
3.5	1		0	27	1	0	0	0	0	0	0	0	1	0	0	0						3
5	1		0	27	1	0	0	0	1	0	0	0	0	0	0	0						3
4			0	27	1	0	0	1	0	0	0	0	0	0
2.2	1		1	27	1	0	0	0	1	0	0	0	1	0	0	0						3
			0	27	1	0	0	0	1	0	0	0	1	0
	1		0	27	1	0	0	0	0	0	0	1	0	0	0	0						3
	1		0	27	1	0	0	0	1	0	0	0	1	0	0	0						0
2	1		1	27	1	0	0	0	0	0	0	0	1	0	0	0						2
2	2		0	27	1	0	0	0	0	1	1	0	0	0	1	0						4
3	1	1	0	27	1	0	0	0	1	0	0	0	1	0	0	0	30	1	0	1	0	3
3.2		1	0	27	1	0	0	0	1	0	0	0	1	0			30	1	0	1	0
3.3		1	0	27	1	0	0	1	0	0	0	0	1	0			30	1	0	1	0
3	1	1	0	27	0	0	0	0	0	1	1	0	0	0	0	0	46	0	1	1	0	3
3	1		0	27	1	0	0	1	0	0	0	0	1	0	0	0						3
2.2	1	1	0	27	1	0	0	0	0	0	1	0	0	0	0	0	19	0	0	1	0	3
	1	1	0	27	1	0	0	0	0	1	0	0	0	0	0	0	26	1	0	1	0	3
		1	1	27	1	0	0	0	1	0	0	0	0	0			26	1	0	1	0
4		1	0	27	1	0	0	0	1	0	0	0	0	0			26	1	0	1	0
4.2	1	0	0	27	1	0	0	1	0	0	0	0	1	0	0	0	22	1	0	1	0	3
4		0	0	27	1	0	0	0	0	0	0	0	1	0			22	1	0	1	0
3.2	2		0	27	1	0	0	0	1	0	1	0	0	0	1	0						6
			0	27	1	0	0	1	0	0	1	0	0	0
2	1		1	27	1	0	0	0	0	0	1	0	0	0	0	0						3
3	1	1	0	27	1	0	0	1	0	0	0	0	1	0	0	0	26	1	0	0	0	3
3.2		1	0	27	1	0	0	1	0	0	0	0	1	0			26	1	0	0	0
		1	0	27	1	0	0	0	0	0	0	0	1	0			26	1	0	0	0
	2		0	27	0	0	0	0	0	1	1	0	0	0	1	0						4
			0	27	0	0	0	0	0	1	1	0	0	0
3.2	1		0	27	1	0	0	0	1	0	0	0	1	0	0	0						2
4			0	27	1	0	0	0	1	0	0	0	1	0
	1		0	24	1	0	0	1	0	0	0	0	0	0	0	0						3
	1	1	0	24	0	0	0	0	1	0	0	0	0	0	0	0	30	1	0	1	0	3
4		1	0	24	0	0	0	1	0	0	0	0	0	0			30	1	0	1	0
	1	1	0	24	1	0	0	0	0	1	0	1	0	0	0	0	39	0	1	1	0	3
3.5	2		0	24	1	0	0	0	0	1	0	0	0	0	1	0						4
3.5	1		0	24	0	0	0	0	0	1	0	0	0	0	0	0						3
4			0	24	0	0	0	0	1	0	0	0	0	0
4	1	1	0	24	1	0	0	1	0	0	1	0	0	0	0	0	32	1	0	1	0	3
3	1		0	24	1	0	0	0	1	0	0	0	0	0	0	0						3
3.5			0	24	1	0	0	0	1	0	0	0	0	0
3	1		0	24	0	0	0	0	1	0	0	0	0	0	0	0						2
2.3			1	24	0	0	0	1	0	0	0	0	0	0
2.5			0	24	0	0	0	1	0	0	0	0	0	0
	1		0	24	1	0	0	0	0	1	0	0	0	0	0	0						3
3.5	1		0	24	1	0	0	0	0	1	0	0	0	0	0	0						3
			1	24	1	0	0	0	1	0	0	0	0	0
			0	24	1	0	0	0	1	0	0	0	0	0
2.5	2		0	24	1	0	0	1	0	0	0	1	0	0	1	0						4
3			0	24	1	0	0	0	0	0	0	1	0	0
4	1	1	0	24	0	0	0	0	0	1	0	0	0	0	0	0	37	0	1	0	0	3
3.1	1	1	0	24	1	0	0	1	0	0	1	0	0	0	0	0	20	1	0	1	0	3
		1	0	24	1	0	0	0	0	0	1	0	0	0			20	1	0	1	0
3	2		0	24	1	0	0	1	0	0	0	1	0	0	1	0						4
3.4			0	24	1	0	0	0	0	0	0	1	0	0
	1	1	0	24	1	0	0	0	1	0	0	0	0	0	0	0	33	1	0	1	0	2
4	1		0	12	1	0	0	0	0	1	1	0	0	0	0	0						3
5			0	12	1	0	0	0	0	1	1	0	0	0
3.5	1	1	0	12	1	0	0	0	0	0	0	0	1	0	0	0	18	0	0	1	0	3
3.7	2		0	12	0	1	0	0	0	0	0	1	0	0	1	0						4
2.9	1		0	12	0	1	0	1	0	0	0	1	0	0	0	0						3
3.8			0	12	0	1	0	0	0	0	0	1	0	0
	1		0	12	0	1	0	0	0	0	0	0	1	0	0	0						2
	1		0	12	1	0	0	0	1	0	0	0	0	0	0	0						3
			0	12	1	0	0	0	1	0	0	0	0	0
	1		0	12	1	0	0	0	1	0	0	0	1	0	0	0						3
2.4	2		0	12	1	0	0	1	0	0	1	0	0	0	1	0						5
6.4			0	12	1	0	0	0	0	0	1	0	0	0
3	1		0	12	1	0	0	0	1	0	0	0	0	1	0	0						2
4			0	12	1	0	0	1	0	0	0	0	0	1
4.5			0	12	1	0	0	1	0	0	0	0	0	1
8.5	2		0	12	1	0	0	0	0	1	0	0	0	1	1	0						5
	1		0	12	1	0	0	0	1	0	0	0	1	0	0	0						2
	1	1	1	12	1	0	0	0	1	0	0	0	0	0	0	0	27	1	0	1	0	0
4	2		0	12	1	0	0	0	0	1	0	0	0	1	1	0						5
	1		0	12	1	0	0	0	1	0	0	1	0	0	0	0						3
			0	12	1	0	0	1	0	0	0	1	0	0
3		1	0	12	1	0	0	0	0	1	0	1	0	0			31	1	0	1	0
5.3	2		0	12	0	1	0	1	0	0	0	1	0	0	1	0						4
2.9	1	1	0	26	0	0	0	0	0	1	0	0	1	0	0	0	40	0	1	1	0	3
3.4	1		0	26	1	0	0	1	0	0	0	0	1	0	0	0						3
3.2	2		0	26	1	0	0	0	0	1	0	0	1	0	1	0						4
2.5	1		0	26	1	0	0	1	0	0	0	0	1	0	0	0						2
3	2		0	26	1	0	0	0	0	0	1	0	0	0	1	0						6
3	1		0	26	1	0	0	0	0	0	0	0	0	1	0	0						2
3.4	1	1	0	26	0	1	0	1	0	0	0	0	1	0	0	0	22	1	0	0	1	3
	3		1	26	1	0	0	0	1	0	0	0	0	0	0	1						7
1.7	1		1	26	1	0	0	0	0	0	1	0	0	0	0	0						3
	1		0	26	1	0	0	1	0	0	0	1	0	0	0	0						0
			0	26	1	0	0	1	0	0	0	1	0	0
3.5	2		0	26	0	0	0	0	0	1	0	1	0	0	1	0						4
3.5			0	26	0	0	0	0	1	0	0	1	0	0
3.2	2	1	0	26	1	0	0	0	1	0	0	0	1	0	1	0	36	0	1	1	0	5
3	1	1	0	26	0	1	0	0	0	0	0	0	0	1	0	0	26	1	0	1	0	3
2.6	1		1	26	1	0	0	0	0	0	0	1	0	0	0	0						2
3.2	2		0	26	0	1	0	1	0	0	0	1	0	0	1	0						4
2	1		0	26	1	0	0	1	0	0	0	0	0	0	0	0						3
3	1		0	26	0	1	0	0	0	0	0	0	0	1	0	0						2
3.5	1		0	26	0	1	0	1	0	0	0	0	0	1	0	0						2
1.9	1		1	26	0	0	0	0	0	1	0	1	0	0	0	0						2
1.7			1	26	0	0	0	0	0	1	0	1	0	0
1.6			1	26	0	0	0	0	0	1	0	1	0	0
3.4	2	1	1	26	1	0	0	0	0	1	1	0	0	0	1	0	38	0	1	1	0	4
1.8	1		1	12	0	1	0	1	0	0	0	0	1	0	0	0						3
2.8			1	12	0	1	0	0	0	0	0	0	1	0
3.4	1	1	0	12	1	0	0	1	0	0	0	0	1	0	0	0	23	1	0	1	0	3
4.6	2		0	12	1	0	0	0	0	1	0	0	1	0	1	0						6
5.2			0	12	1	0	0	0	0	1	0	0	1	0
3			0	12	1	0	0	0	1	0	0	0	1	0
	2		0	12	1	0	0	0	0	0	0	0	0	0	1	0						4
3.5	1	1	0	12	1	0	0	1	0	0	0	0	1	0	0	0	22	1	0	1	0	3
1.5		1	1	12	1	0	0	0	0	0	0	0	1	0			22	1	0	1	0
2			1	12	1	0	0	1	0	0	0	0	0	0			27	1	0
3	1	0	0	12	1	0	0	1	0	0	0	0	0	0	0	0	20	1	0	0	0	3
		0	1	12	1	0	0	0	0	0	0	0	0	0			20	1	0	0	0
2.1	1		0	12	1	0	0	1	0	0	0	1	0	0	0	0						3
			0	12	1	0	0	1	0	0	0	1	0	0
	2		0	12	0	1	0	0	0	0	0	1	0	0	1	0						4
2.2	2		0	12	1	0	0	1	0	0	0	0	1	0	1	0						4
2.9	2		0	12	1	0	0	0	0	1	0	0	1	0	1	0						5
2.1	2		1	12	1	0	0	0	0	0	0	0	1	0	1	0						4
4	1		0	12	1	0	0	0	1	0	0	0	1	0	0	0						3
3			0	12	1	0	0	1	0	0	0	0	1	0
5	1	1	0	12	1	0	0	1	0	0	0	0	1	0	0	0	22	1	0	0	1	3
4	1	1	0	12	0	0	0	0	0	1	1	0	0	0	0	0	48	0	1	1	0	3
3		1	0	12	0	0	0	0	0	1	1	0	0	0			48	0	1	1	0
5	2		0	12	1	0	0	1	0	0	0	0	1	0	1	0						4
5	2		0	12	1	0	0	0	0	0	0	0	1	0	1	0						4
3.4	1	1	0	12	1	0	0	0	0	1	1	0	0	0	0	0	34	1	0	1	0	3
3.2		1	0	12	1	0	0	0	0	1	1	0	0	0			34	1	0	1	0
3.8	2	1	0	12	1	0	0	0	0	1	1	0	0	0	1	0	33	1	0	1	0	4
3.7	2	1	0	12	1	0	0	0	1	0	1	0	0	0	1	0	33	1	0	1	0	4
3.8		1	0	12	1	0	0	0	1	0	1	0	0	0			33	1	0	1	0
2.5	1	1	1	12	1	0	0	0	1	0	1	0	0	0	0	0	31	1	0	1	0	3
2.1		1	1	12	1	0	0	0	1	0	1	0	0	0			31	1	0	1	0
3	1		0	12	1	0	0	0	1	0	0	1	0	0	0	0						3
3.5			0	12	1	0	0	0	1	0	0	1	0	0
3.9			0	12	1	0	0	1	0	0	0	1	0	0
2.6	2		1	12	1	0	0	0	0	0	0	1	0	0	1	0						6
3.2	2		1	12	1	0	0	1	0	0	1	0	0	0	1	0						4
	1		0	12	1	0	0	0	0	1	1	0	0	0	0	0						2
	1		0	12	1	0	0	0	0	1	0	0	0	0	0	0						2
4	1	1	0	12	1	0	0	1	0	0	1	0	0	0	0	0	19	0	0	1	0	2
		1	0	12	1	0	0	1	0	0	1	0	0	0			19	0	0	1	0
		1	0	12	1	0	0	0	0	0	1	0	0	0			19	0	0	1	0
4.3	1		0	12	1	0	0	1	0	0	0	0	1	0	0	0						3
3.3	2		0	12	1	0	0	0	0	0	0	0	1	0	1	0						4
2.7	1	1	1	12	1	0	0	0	0	1	0	0	1	0	0	0	47	0	1	0	1	3
5	1		0	14	0	0	0	0	0	1	0	1	0	0	0	0						2
3.4	1		0	14	1	0	0	1	0	0	0	1	0	0	0	0						3
3			0	14	1	0	0	0	0	0	0	1	0	0
3.5	1		0	14	1	0	0	0	1	0	0	1	0	0	0	0						3
3	1	1	0	14	0	1	0	0	0	0	1	0	0	0	0	0	22	1	0	0	0	3
3.4	2		0	14	1	0	0	0	0	0	1	0	0	0	1	0						5
1	2		1	14	1	0	0	1	0	0	0	0	1	0	1	0						5
1			1	14	1	0	0	0	0	0	0	0	1	0
2.2	1		0	14	0	1	0	1	0	0	0	0	0	1	0	0						2
2.8			0	14	0	1	0	0	0	0	0	0	0	1
4.4	1		0	14	0	1	0	1	0	0	0	0	0	1	0	0						3
2.8			0	14	0	1	0	0	0	0	0	0	0	1
2.3	1		1	14	1	0	0	1	0	0	0	1	0	0	0	0						3
2.1			1	14	1	0	0	1	0	0	0	1	0	0
4	2		0	14	1	0	0	1	0	0	0	1	0	0	1	0						4
4.5			0	14	1	0	0	0	0	0	0	1	0	0
4	2		0	14	1	0	0	1	0	0	0	0	0	1	1	0						5
4			0	14	1	0	0	0	0	0	0	0	0	1
3.2	1		0	14	1	0	0	0	1	0	1	0	0	0	0	0						2
3.8			0	14	1	0	0	0	1	0	1	0	0	0
3	2		0	14	1	0	0	1	0	0	0	0	1	0	1	0						5
3.2	1		0	14	0	1	0	0	0	0	1	0	0	0	0	0						2
3	1	0	0	14	0	0	0	0	0	1	0	1	0	0	0	0	40	0	1	1	0	3
3.8	2		0	14	1	0	0	0	0	1	0	0	1	0	1	0						4
	1		0	9	0	0	0	0	0	1	0	0	1	0	0	0						3
	1		0	9	1	0	0	1	0	0	0	1	0	0	0	0						3
			1	9	1	0	0	1	0	0	0	1	0	0
	1	1	0	9	1	0	0	0	0	1	0	0	1	0	0	0	43	0	1	1	0	3
2.7	1		0	9	1	0	0	0	0	1	0	0	0	1	0	0						2
3.5	1	1	0	9	1	0	0	0	0	0	0	0	0	0	0	0	18	0	0	1	0	3
3.2	2		0	9	1	0	0	0	1	0	0	0	0	1	1	0						6
3.4	1		0	9	1	0	0	0	1	0	0	1	0	0	0	0						3
			0	9	1	0	0	0	1	0	0	1	0	0
3.2	1	1	0	9	0	1	0	1	0	0	0	0	1	0	0	0	29	1	0	0	1	3
3.3		1	0	9	0	1	0	1	0	0	0	0	1	0			29	1	0	0	1
	1	1	0	9	0	0	0	0	1	0	1	0	0	0	0	0	42	0	1	1	0	3
3	2		0	9	1	0	0	1	0	0	0	0	1	0	1	0						4
2.3			1	9	1	0	0	0	0	0	0	0	1	0
	1		0	9	1	0	0	1	0	0	1	0	0	0	0	0						3
2.4			0	9	1	0	0	0	0	0	1	0	0	0
	3	0	0	9	1	0	0	1	0	0	0	1	0	0	0	1	25	1	0	0	0	8
		0	0	9	1	0	0	0	0	0	0	1	0	0			25	1	0	0	0
	1	1	0	9	1	0	0	1	0	0	0	0	0	0	0	0	23	1	0	1	0	2
		1	0	9	1	0	0	0	0	0	0	0	0	0			23	1	0	1	0
2.5	1		0	9	1	0	0	0	0	0	0	1	0	0	0	0						3
	2		0	9	1	0	0	0	0	1	0	0	1	0	1	0						4
			0	9	1	0	0	0	1	0	0	0	1	0
3			0	9	1	0	0	0	1	0	0	0	1	0
3	1		0	9	1	0	0	1	0	0	0	0	1	0	0	0						3
4.8	1		0	9	1	0	0	0	1	0	0	0	1	0	0	0						3
4.7			0	9	1	0	0	0	1	0	0	0	1	0
	2	1	0	13	1	0	0	0	0	1	0	1	0	0	1	0	38	0	1	1	0	4
		1	0	13	1	0	0	0	0	1	0	1	0	0			38	0	1	1	0
2.9	2		0	13	1	0	0	0	0	0	0	1	0	0	1	0						4
3.6	1		0	13	1	0	0	1	0	0	0	0	1	0	0	0						2
3.6			0	13	1	0	0	1	0	0	0	0	1	0
	1		0	13	1	0	0	0	0	0	1	0	0	0	0	0						3
	1	1	0	13	1	0	0	0	0	1	0	0	0	1	0	0	31	1	0	1	0	3
		1	0	13	1	0	0	0	1	0	0	0	0	1			31	1	0	1	0
3.9	2		0	13	1	0	0	0	0	0	0	0	0	1	1	0						4
2.9	2	1	0	13	1	0	0	0	0	0	0	0	0	1	1	0	18	0	0	1	0	4
3.1	1		0	13	0	1	0	1	0	0	0	0	0	1	0	0						3
1.5	1		1	13	1	0	0	0	1	0	0	0	1	0	0	0						2
2			1	13	1	0	0	1	0	0	0	0	1	0
4.5	2		0	13	1	0	0	1	0	0	0	0	0	1	1	0						5
3.1			0	13	1	0	0	0	0	0	0	0	0	1
3.4		1	0	13	0	0	0	0	0	1	0	0	0	1			36	0	1	1	0
		1	0	13	0	0	0	0	0	1	0	0	0	1			36	0	1	1	0
2.2	1		1	13	1	0	0	0	0	0	0	1	0	0	0	0						2
	2		1	13	1	0	0	0	0	1	0	0	0	1	1	0						5
2.5			0	13	1	0	0	0	1	0	0	0	0	1
	2	1	1	13	0	1	0	0	1	0	0	1	0	0	1	0	28	1	0	1	0	5
2.5	2		0	13	0	1	0	1	0	0	0	0	0	1	1	0						4
2	2		1	13	1	0	0	0	0	0	0	1	0	0	1	0						5
	1	1	0	13	1	0	0	0	0	1	0	1	0	0	0	0	44	0	1	1	0	3
		1	0	13	1	0	0	0	0	1	0	1	0	0			44	0	1	1	0
3.6	3		0	6	0	1	0	1	0	0	0	0	0	1	0	1						9
2.7	1		0	6	0	1	0	0	0	0	0	0	0	1	0	0						3
3.4	1	1	0	6	0	1	0	1	0	0	0	0	0	1	0	0	26	1	0	1	0	3
3.5	1		0	6	1	0	0	0	0	1	0	0	1	0	0	0						3
			0	6	1	0	0	0	0	1	0	0	1	0
			0	6	1	0	0	0	0	1	0	0	1	0
2.5	2		0	6	0	0	0	0	0	0	0	0	0	1	1	0						4
2.6	2		1	6	0	1	0	0	0	0	0	0	0	1	1	0						4
3.1	2		0	6	0	1	0	0	0	0	0	0	0	1	1	0						4
	1	1	0	6	0	0	1	1	0	0	0	0	0	1	0	0	29	1	0	1	0	3
3.6	2	1	0	6	0	1	0	1	0	0	0	0	0	1	1	0	29	1	0	1	0	5
3.2	2		0	6	0	1	0	0	1	0	0	0	0	1	1	0						5
3.2	2	0	0	13	1	0	0	1	0	0	1	0	0	0	1	0	22	1	0	1	0	4
2.7	2	1	0	13	1	0	0	0	1	0	0	1	0	0	1	0	35	0	1	1	0	4
2.5		1	0	13	1	0	0	0	1	0	0	1	0	0			35	0	1	1	0
3.6	1		0	13	0	1	0	1	0	0	0	0	1	0	0	0						3
3.7	1		0	13	0	1	0	1	0	0	0	0	1	0	0	0						3
	1		0	13	1	0	0	0	1	0	0	0	0	0	0	0						2
			0	13	1	0	0	1	0	0	0	0	0	0
3	1		0	13	1	0	0	0	1	0	0	0	1	0	0	0						3
3.4	1		0	13	1	0	0	1	0	0	0	0	1	0	0	0						3
3.8			0	13	1	0	0	0	0	0	0	0	1	0
2.5	2		0	13	0	1	0	0	0	0	0	0	0	1	1	0						5
3.3	1		0	13	1	0	0	0	0	1	0	1	0	0	0	0						3
			0	13	1	0	0	0	0	1	0	1	0	0
	1	0	0	13	1	0	0	0	1	0	0	0	0	0	0	0	26	1	0	1	0	1
		0	0	13	1	0	0	1	0	0	0	0	0	0			26	1	0	1	0
3.8	1	1	0	13	1	0	0	1	0	0	1	0	0	0	0	0	24	1	0	1	0	3
3.6		1	0	13	1	0	0	0	0	0	1	0	0	0			24	1	0	1	0
3	2		0	13	1	0	0	0	1	0	0	1	0	0	1	0						4
4			0	13	1	0	0	0	1	0	0	1	0	0
3.1	1		0	13	0	1	0	0	1	0	0	0	1	0	0	0						3
3.4			0	13	0	1	0	0	1	0	0	0	1	0
2.5	2		0	13	1	0	0	1	0	0	1	0	0	0	1	0						4
			0	13	1	0	0	1	0	0	1	0	0	0
	1		1	22	1	0	0	0	1	0	0	0	0	0	0	0						3
	2	1	0	22	0	0	0	0	0	1	0	0	0	0	1	0	33	1	0	1	0	5
		1	0	22	0	0	0	0	1	0	0	0	0	0			33	1	0	1	0
	1	1	0	22	1	0	0	1	0	0	1	0	0	0	0	0	21	1	0	1	0	3
	2		0	22	1	0	0	0	1	0	0	0	0	0	1	0						5
			0	22	1	0	0	1	0	0	0	0	0	0
4	2		0	22	1	0	0	0	1	0	1	0	0	0	1	0						6
3	3		0	22	0	0	0	0	0	1	1	0	0	0	0	1						8
	2		0	22	0	0	0	0	1	0	0	0	0	0	1	0						4
4	2	1	0	22	1	0	0	0	1	0	0	1	0	0	1	0	29	1	0	1	0	6
3.8		1	0	22	1	0	0	1	0	0	0	1	0	0			29	1	0	1	0
2.4	1	0	0	22	1	0	0	1	0	0	0	1	0	0	0	0	24	1	0	0	0	3
3.8		0	0	22	1	0	0	0	0	0	0	1	0	0			24	1	0	0	0
2.8	1	1	0	22	0	0	0	1	0	0	0	1	0	0	0	0	26	1	0	1	0	3
3		1	0	22	0	0	0	1	0	0	0	1	0	0			26	1	0	1	0
2	1	1	1	22	0	0	0	1	0	0	1	0	0	0	0	0	30	1	0	1	0	3
2.5		1	0	22	0	0	0	1	0	0	1	0	0	0			30	1	0	1	0
	1	1	0	22	1	0	0	0	1	0	0	0	1	0	0	0	28	1	0	1	0	3
3.5	2		0	22	1	0	0	0	1	0	1	0	0	0	1	0						6
4.1	1	1	0	22	1	0	0	0	0	1	0	0	0	0	0	0	29	1	0	1	0	2
4.2		1	0	22	1	0	0	0	1	0	0	0	0	0			29	1	0	1	0
		1	0	22	1	0	0	0	1	0	0	0	0	0			29	1	0	1	0
3	2		1	22	0	0	0	0	1	0	0	0	0	0	1	0						4
	1		0	24	0	0	0	1	0	0	0	0	1	0	0	0						2
	2		0	24	0	0	0	0	1	0	0	1	0	0	1	0						4
2.8	1	1	0	24	1	0	0	0	1	0	0	0	1	0	0	0	31	1	0	1	0	3
4		1	0	24	1	0	0	0	1	0	0	0	1	0			31	1	0	1	0
3.4	2		0	24	1	0	0	0	1	0	0	0	1	0	1	0						4
3	1		0	24	1	0	0	1	0	0	0	0	1	0	0	0						3
2.5	1		0	24	1	0	0	1	0	0	0	0	1	0	0	0						3
3.5	1	0	0	24	0	1	0	1	0	0	0	0	0	1	0	0	27	1	0	1	0	3
3	2		0	24	1	0	0	0	0	0	0	0	1	0	1	0						4
3.2	1	1	0	24	1	0	0	0	0	1	0	0	0	1	0	0	49	0	1	1	0	3
3		1	0	24	1	0	0	0	0	1	0	0	0	1			49	0	1	1	0
	2		0	24	1	0	0	0	1	0	0	0	0	1	1	0						6
3.6	1	1	0	24	1	0	0	1	0	0	1	0	0	0	0	0	23	1	0	1	0	3
4.3		1	0	24	1	0	0	1	0	0	1	0	0	0			23	1	0	1	0
	2		0	15	1	0	0	1	0	0	0	1	0	0	1	0						5
3.8			0	15	1	0	0	1	0	0	0	1	0	0
2.5	1		1	15	0	1	0	0	0	0	0	1	0	0	0	0						2
3.5	2		0	15	0	1	0	0	1	0	1	0	0	0	1	0						6
2.3			0	15	0	1	0	0	1	0	1	0	0	0
4.5	1		0	15	1	0	0	0	1	0	1	0	0	0	0	0						3
3.8	1		0	15	0	1	0	0	0	0	0	0	1	0	0	0						3
2.4	1		1	15	1	0	0	0	0	1	1	0	0	0	0	0						1
			0	15	1	0	0	0	0	1	1	0	0	0
3.5	2		0	15	1	0	0	1	0	0	0	0	0	0	1	0						4
2			1	15	1	0	0	0	0	0	0	0	0	0
3.4	2		0	15	1	0	0	1	0	0	0	1	0	0	1	0						4
3.2			1	15	1	0	0	0	0	0	0	1	0	0
3.5	1		0	15	0	1	0	0	0	0	0	1	0	0	0	0						3
4	2		0	15	1	0	0	0	1	0	0	0	0	1	1	0						5
3			0	15	1	0	0	1	0	0	0	0	0	1
2.3	1		1	15	1	0	0	0	1	0	0	0	0	0	0	0						3
3.4			0	15	1	0	0	1	0	0	0	0	0	0
3	1		0	15	0	1	0	1	0	0	0	0	1	0	0	0						2
2.5			1	15	0	1	0	1	0	0	0	0	1	0
	1		0	15	1	0	0	0	1	0	0	0	1	0	0	0						2
3	2		0	15	1	0	0	0	1	0	0	0	1	0	1	0						4
3	2	1	0	15	1	0	0	0	0	1	0	0	0	1	1	0	42	0	1	0	1	4
3.2	1		0	15	1	0	0	1	0	0	0	0	1	0	0	0						3
			1	15	1	0	0	0	0	0	0	0	1	0
4.2	2	1	0	15	1	0	0	0	0	1	0	0	1	0	1	0	36	0	1	1	0	4
4.5	2		0	15	1	0	0	0	1	0	0	0	1	0	1	0						5
4.5			0	15	1	0	0	1	0	0	0	0	1	0
2.8	1		0	28	0	0	0	0	0	1	0	1	0	0	0	0						3
3	1	1	0	28	1	0	0	0	0	1	1	0	0	0	0	0	34	1	0	1	0	3
3.6	2		0	28	1	0	0	0	1	0	1	0	0	0	1	0						5
4	1		0	28	1	0	0	0	0	0	0	0	0	0	0	0						3
4.5	2		0	28	1	0	0	1	0	0	0	1	0	0	1	0						5
	2	1	0	28	1	0	0	0	1	0	0	0	0	0	1	0	28	1	0	1	0	4
		1	0	28	1	0	0	1	0	0	0	0	0	0			28	1	0	1	0
3.2	2		0	28	1	0	0	0	1	0	0	1	0	0	1	0						4
3.4	1		0	28	1	0	0	0	0	0	0	1	0	0	0	0						3
3		1	0	28	1	0	0	0	1	0	0	0	1	0			32	1	0	1	0
3	1		0	28	1	0	0	1	0	0	0	1	0	0	0	0						2
3			0	28	1	0	0	1	0	0	0	1	0	0
3	1		0	28	0	1	0	0	0	0	0	0	1	0	0	0						2
3	2		0	28	0	1	0	1	0	0	0	0	0	1	1	0						5
3.2			0	28	0	1	0	1	0	0	0	0	0	1
3.4	1	0	0	28	0	1	0	1	0	0	0	1	0	0	0	0	31	1	0	1	0	2
3.2	2		0	28	1	0	0	1	0	0	0	1	0	0	1	0						4
3.2	1		0	28	0	0	0	0	0	1	1	0	0	0	0	0						3
2.5			1	28	0	0	0	0	0	1	1	0	0	0
3	2	1	0	28	0	1	0	0	1	0	0	1	0	0	1	0	28	1	0	1	0	4
3		1	0	28	0	1	0	0	1	0	0	1	0	0			28	1	0	1	0
		1	0	28	0	1	0	1	0	0	0	1	0	0			28	1	0	1	0
5.2	1		0	28	1	0	0	0	1	0	0	1	0	0	0	0						3
3.8	1		0	28	1	0	0	0	0	0	0	0	1	0	0	0						2
3	2		0	28	1	0	0	0	0	1	0	0	1	0	1	0						6
5	2		0	28	1	0	0	1	0	0	0	1	0	0	1	0						6
3			0	28	1	0	0	1	0	0	0	1	0	0
3.4	1		0	28	1	0	0	0	1	0	0	0	0	0	0	0						1
2.4			1	28	1	0	0	0	1	0	0	0	0	0
4.1	1		0	28	1	0	0	0	0	1	0	0	0	1	0	0						3
			0	28	1	0	0	0	1	0	0	0	0	1
2.9	1		0	11	1	0	0	0	0	1	0	0	1	0	0	0						3
3			0	11	1	0	0	0	1	0	0	0	1	0
2.4	1		0	11	1	0	0	1	0	0	0	0	1	0	0	0						3
3.4	2	1	0	11	1	0	0	0	0	1	0	1	0	0	1	0	42	0	1	1	0	6
3		1	0	11	1	0	0	0	0	1	0	1	0	0			42	0	1	1	0
2	1	1	0	11	1	0	0	0	0	0	0	1	0	0	0	0	20	1	0	1	0	1
3	2		0	11	1	0	0	0	0	1	0	0	0	0	1	0						4
3			0	11	1	0	0	0	1	0	0	0	0	0
3	2		0	11	0	0	0	0	0	1	0	0	1	0	1	0						4
3.8	2		0	11	0	0	0	0	0	1	0	1	0	0	1	0						4
6			0	11	0	0	0	0	0	1	0	1	0	0
3	1		0	11	1	0	0	0	0	1	1	0	0	0	0	0						3
			0	11	1	0	0	0	0	1	1	0	0	0
2.9	1	0	0	11	0	1	0	0	0	0	1	0	0	0	0	0	18	0	0	0	0	3
3	1	1	0	11	1	0	0	0	1	0	0	0	0	0	0	0	30	1	0	1	0	3
3	1	1	0	11	1	0	0	0	0	1	0	1	0	0	0	0	41	0	1	1	0	3
3	1	1	0	11	1	0	0	0	0	1	1	0	0	0	0	0	37	0	1	0	0	3
3.5		1	0	11	1	0	0	0	0	1	1	0	0	0			37	0	1	0	0
4	2	1	0	11	1	0	0	0	1	0	0	0	0	1	1	0	32	1	0	1	0	6
		1	0	11	1	0	0	0	1	0	0	0	0	1			32	1	0	1	0
	2		0	11	1	0	0	0	1	0	0	0	1	0	1	0						4
2	1		0	11	1	0	0	1	0	0	0	1	0	0	0	0						3
3.2	2		0	11	1	0	0	0	1	0	0	0	0	0	1	0						4
4			0	11	1	0	0	1	0	0	0	0	0	0
3.5	2		0	11	0	1	0	1	0	0	0	0	1	0	1	0						4
3.8			0	11	0	1	0	0	0	0	0	0	1	0
3	2		0	11	1	0	0	0	1	0	0	1	0	0	1	0						4
3	2		0	11	1	0	0	1	0	0	0	0	0	0	1	0						4
3.4			0	11	1	0	0	1	0	0	0	0	0	0
4.2	1		0	11	1	0	0	1	0	0	0	1	0	0	0	0						3
3.5			0	11	1	0	0	1	0	0	0	1	0	0
		0	1	11	1	0	0	0	1	0	1	0	0	0			49	0	1	0	0
3	1	1	0	11	1	0	0	1	0	0	1	0	0	0	0	0	22	1	0	1	0	3
	1	0	1	7	1	0	0	0	0	1	0	1	0	0	0	0	42	0	1	1	0	2
2.8	1		1	7	1	0	0	0	1	0	0	0	0	0	0	0						3
7.3	2	1	0	7	0	0	0	0	1	0	1	0	0	0	1	0	41	0	1	1	0	4
	1	1	0	7	1	0	0	1	0	0	0	1	0	0	0	0	40	0	1	1	0	2
4.5	2	1	0	7	1	0	0	0	0	1	0	0	1	0	1	0	39	0	1	1	0	5
	1	1	0	7	1	0	0	0	0	0	0	0	0	0	0	0	18	0	0	1	0	2
2	1		1	7	1	0	0	1	0	0	0	0	1	0	0	0						3
2.1			1	7	1	0	0	1	0	0	0	0	1	0
4.1	1	1	0	7	1	0	0	0	0	1	1	0	0	0	0	0	33	1	0	1	0	3
		1	0	7	1	0	0	0	1	0	1	0	0	0			33	1	0	1	0
	1		0	7	1	0	0	0	0	1	0	1	0	0	0	0						2
3			0	7	1	0	0	0	0	1	0	1	0	0
	1		0	7	1	0	0	0	0	0	0	0	0	0	0	0						3
2	1	1	0	7	1	0	0	0	1	0	0	0	0	0	0	0	28	1	0	1	0	3
4.3	1		0	7	1	0	0	1	0	0	0	1	0	0	0	0						3
3.2			0	7	1	0	0	1	0	0	0	1	0	0
2.8	1	1	0	7	0	1	0	1	0	0	0	0	1	0	0	0	23	1	0	1	0	2
3.1		1	0	7	0	1	0	0	0	0	0	0	1	0			23	1	0	1	0
3	1		0	7	1	0	0	0	1	0	0	0	0	0	0	0						2
4			0	7	1	0	0	1	0	0	0	0	0	0
3.2	2		0	7	1	0	0	0	0	1	0	0	0	0	1	0						4
3.8	1		0	7	1	0	0	0	1	0	0	0	1	0	0	0						3
5	2		0	7	0	0	0	0	0	1	1	0	0	0	1	0						4
2.6	1		0	14	0	1	0	0	0	0	0	0	0	1	0	0						3
2.9	1		1	14	1	0	0	0	0	0	0	1	0	0	0	0						3
3.5	2		0	14	0	0	1	0	0	0	0	0	0	1	1	0						4
3.8	2		0	14	0	1	0	1	0	0	0	0	0	1	1	0						4
3.8			0	14	0	1	0	0	0	0	0	0	0	1
2.5	1		1	14	0	1	0	1	0	0	0	0	0	1	0	0						2
3	1	1	0	14	0	1	0	1	0	0	0	0	1	0	0	0	28	1	0	1	0	3
3.5	2		0	14	1	0	0	0	1	0	0	0	1	0	1	0						5
4.3	2		0	9	0	0	0	0	0	1	0	0	0	0	1	0						4
4.3	2	1	0	9	1	0	0	1	0	0	1	0	0	0	1	0	20	1	0	1	0	5
4		1	0	9	1	0	0	0	0	0	1	0	0	0			20	1	0	1	0
	1		0	9	1	0	0	0	1	0	0	1	0	0	0	0						3
			0	9	1	0	0	1	0	0	0	1	0	0
			0	9	1	0	0	1	0	0	0	1	0	0
3.5	2		0	9	1	0	0	0	1	0	0	0	0	0	1	0						5
			0	9	1	0	0	0	1	0	0	0	0	0
3.1	1	1	0	9	1	0	0	0	0	1	0	1	0	0	0	0	41	0	1	1	0	3
		1	1	9	1	0	0	0	0	1	0	1	0	0			41	0	1	1	0
	1	1	0	9	1	0	0	0	1	0	1	0	0	0	0	0	27	1	0	1	0	3
		1	0	9	1	0	0	1	0	0	1	0	0	0			27	1	0	1	0
3.4	2		0	9	0	1	0	1	0	0	0	0	1	0	1	0						4
3.1			0	9	0	1	0	0	0	0	0	0	1	0
3	1	1	0	9	1	0	0	0	1	0	0	1	0	0	0	0	29	1	0	1	0	3
	1		0	9	0	0	0	1	0	0	0	0	0	0	0	0						3
3			0	9	0	0	0	0	0	0	0	0	0	0
4	1	1	0	9	1	0	0	0	1	0	0	0	1	0	0	0	35	0	1	1	0	3
		1	0	9	1	0	0	0	1	0	0	0	1	0			35	0	1	1	0
	1		0	9	1	0	0	1	0	0	0	1	0	0	0	0						3
	1		0	9	1	0	0	1	0	0	0	1	0	0	0	0						3
4	1		0	9	0	0	0	0	0	1	0	0	0	0	0	0						3
4	1		0	3	1	0	0	0	0	1	0	0	0	1	0	0						3
2.1			1	3	1	0	0	0	0	1	0	0	0	1
4	1		0	3	1	0	0	0	1	0	0	1	0	0	0	0						3
3.5	2	1	0	3	0	0	0	1	0	0	0	0	0	0	1	0	20	1	0	1	0	5
3.2		1	0	3	0	0	0	0	0	0	0	0	0	0			20	1	0	1	0
3.5	2	0	0	3	0	0	0	1	0	0	0	0	0	0	1	0	20	1	0	0	0	5
	2		0	3	1	0	0	1	0	0	0	1	0	0	1	0						4
			1	3	1	0	0	1	0	0	0	1	0	0
3.2	1	1	0	3	1	0	0	1	0	0	0	0	1	0	0	0	22	1	0	1	0	2
2.8		1	0	3	1	0	0	1	0	0	0	0	1	0			22	1	0	1	0
	2	1	0	3	1	0	0	0	1	0	1	0	0	0	1	0	34	1	0	0	0	5
5	1		0	3	1	0	0	1	0	0	0	0	1	0	0	0						3
2	2		1	3	1	0	0	1	0	0	0	1	0	0	1	0						5
2.5			0	3	1	0	0	0	1	0	0	0	1	0
2.5			0	3	1	0	0	1	0	0	0	0	1	0
5.2	2		0	3	1	0	0	0	1	0	0	0	1	0	1	0						5
3.7	2	1	0	3	0	1	0	1	0	0	0	0	0	1	1	0	22	1	0	0	1	6
3.9		1	0	3	0	1	0	0	0	0	0	0	0	1			22	1	0	0	1
5			0	3	1	0	0	1	0	0	0	0	1	0
3.5	1		0	3	1	0	0	0	1	0	1	0	0	0	0	0						2
3.2			0	3	1	0	0	0	1	0	1	0	0	0
2	2		0	3	0	0	0	0	1	0	0	0	1	0	1	0						5
3			0	3	0	0	0	0	1	0	0	0	1	0
3	1	1	0	3	1	0	0	0	0	0	0	1	0	0	0	0	21	1	0	1	0	2
4.1	2		0	3	1	0	0	1	0	0	0	1	0	0	1	0						4
3.5			0	3	1	0	0	1	0	0	0	1	0	0
4	2		0	3	0	0	0	0	1	0	0	1	0	0	1	0						4
5			0	3	0	0	0	1	0	0	0	1	0	0
2.8	1	1	0	3	0	1	0	0	0	0	0	0	0	1	0	0	24	1	0	1	0	3
2.3	1		0	3	1	0	0	0	0	0	0	0	0	0	0	0						2
	1		1	3	1	0	0	0	1	0	0	0	1	0	0	0						3
3	1		0	8	0	0	0	0	0	0	0	0	0	0	0	0						3
3.2	1		0	8	0	0	0	0	0	1	1	0	0	0	0	0						3
4			0	8	0	0	0	0	1	0	1	0	0	0
2			0	8	0	0	0	0	1	0	1	0	0	0
3	1		1	8	0	0	0	0	0	1	0	0	0	0	0	0						2
			1	8	0	0	0	0	0	1	0	0	0	0
	1		0	8	1	0	0	0	0	0	0	0	0	0	0	0						3
3.2	1	1	0	8	1	0	0	1	0	0	1	0	0	0	0	0	26	1	0	1	0	1
		1	0	8	1	0	0	1	0	0	1	0	0	0			26	1	0	1	0
3	1	1	0	8	1	0	0	0	1	0	0	1	0	0	0	0	33	1	0	1	0	2
3	2		0	8	0	0	0	1	0	0	1	0	0	0	1	0						4
4	3	1	0	8	1	0	0	0	1	0	0	0	0	0	0	1	31	1	0	1	0	7
3	2	1	0	8	1	0	0	1	0	0	1	0	0	0	1	0	25	1	0	1	0	4
2.8		1	0	8	1	0	0	0	0	0	1	0	0	0			25	1	0	1	0
3	2	1	0	8	1	0	0	0	0	1	0	0	1	0	1	0	42	0	1	1	0	6
3.5		1	0	8	1	0	0	0	0	1	0	0	1	0			42	0	1	1	0
3.2	1	1	0	8	1	0	0	0	1	0	0	0	0	0	0	0	22	1	0	1	0	2
		1	0	8	1	0	0	1	0	0	0	0	0	0			22	1	0	1	0
	1		1	8	1	0	0	0	0	1	0	0	0	0	0	0						3
3	2		0	8	1	0	0	0	1	0	1	0	0	0	1	0						4
	1		1	8	1	0	0	1	0	0	0	1	0	0	0	0						3
			0	8	1	0	0	1	0	0	0	1	0	0
3	2		0	8	1	0	0	0	0	1	0	0	0	0	1	0						5
4	2		0	8	1	0	0	0	1	0	0	0	0	0	1	0						4
3.5	2		0	8	1	0	0	1	0	0	0	0	0	0	1	0						4
2.5	1	0	1	8	1	0	0	1	0	0	1	0	0	0	0	0	22	1	0	1	0	3
3		0	0	8	1	0	0	0	0	0	1	0	0	0			22	1	0	1	0
	1		0	8	1	0	0	0	0	0	0	0	0	0	0	0						3
4	2		0	8	0	0	0	0	1	0	0	0	0	0	1	0						4
	2		0	8	0	0	0	0	1	0	0	0	0	0	1	0						4
3			0	8	0	0	0	0	0	0	0	0	0	0
	1		1	8	1	0	0	0	0	0	0	0	0	0	0	0						3
3.8		1	0	8	1	0	0	1	0	0	0	1	0	0			30	1	0	1	0
3.7	1	1	0	19	1	0	0	0	0	1	0	0	0	0	0	0	49	0	1	1	0	2
3.3	1		0	19	1	0	0	1	0	0	0	0	0	1	0	0						2
2.9	2		0	19	0	0	0	0	0	1	0	0	1	0	1	0						4
3.3	1	1	0	19	1	0	0	1	0	0	1	0	0	0	0	0	22	1	0	1	0	2
4	1		0	19	1	0	0	1	0	0	0	1	0	0	0	0						3
2.3	2	1	1	19	0	1	0	0	0	0	0	0	0	1	1	0	27	1	0	0	1	5
3.4	1		0	19	1	0	0	1	0	0	1	0	0	0	0	0						2
	2		0	19	1	0	0	0	0	1	0	0	0	1	1	0						5
4			0	19	1	0	0	0	0	1	0	0	0	1
	1		0	19	1	0	0	1	0	0	0	0	1	0	0	0						3
			0	19	1	0	0	1	0	0	0	0	1	0
3.6	1	0	0	19	0	1	0	0	0	0	0	0	1	0	0	0	21	1	0	1	0	3
	1		1	19	1	0	0	1	0	0	0	1	0	0	0	0						3
	1	1	0	19	0	0	0	0	1	0	1	0	0	0	0	0	31	1	0	1	0	3
5	2		0	19	0	0	0	0	0	1	0	0	1	0	1	0						4
	2		0	19	1	0	0	1	0	0	0	1	0	0	1	0						5
			0	19	1	0	0	1	0	0	0	1	0	0
	2	1	0	26	1	0	0	1	0	0	0	0	1	0	1	0	29	1	0	1	0	5
		1	1	26	1	0	0	1	0	0	0	0	1	0			29	1	0	1	0
3.5	1		0	26	1	0	0	0	1	0	0	0	1	0	0	0						3
	1		0	26	1	0	0	0	1	0	0	0	1	0	0	0						0
3.2			0	26	1	0	0	0	1	0	0	0	1	0
4			0	26	0	0	1	0	0	0	0	0	1	0
3.4	2		0	26	1	0	0	0	0	0	0	0	1	0	1	0						4
3.8	1	0	0	26	0	1	0	0	0	0	0	0	1	0	0	0	24	1	0	0	0	3
1.6	2		1	26	1	0	0	0	0	1	0	0	1	0	1	0						6
3.4	1		0	26	0	1	0	0	1	0	0	0	0	1	0	0						3
3.2			0	26	0	1	0	0	1	0	0	0	0	1
3.2	1	1	0	26	1	0	0	0	0	1	0	0	0	1	0	0	35	0	1	0	1	2
3.4	2		0	26	0	1	0	1	0	0	0	0	1	0	1	0						4
	1	1	0	26	1	0	0	0	0	0	0	0	1	0	0	0	20	1	0	1	0	3
1	2		1	26	1	0	0	0	1	0	0	0	1	0	1	0						4
1.2			1	26	1	0	0	0	1	0	0	0	1	0
3	2		0	26	0	0	0	0	0	1	0	1	0	0	1	0						5
3.1	1		0	9	1	0	0	1	0	0	0	0	0	0	0	0						3
			0	9	1	0	0	0	0	0	0	0	0	0
	1		0	9	1	0	0	0	0	0	0	0	0	0	0	0						3
3	1		0	9	0	0	0	0	0	1	0	1	0	0	0	0						3
			0	9	0	0	0	0	1	0	0	1	0	0
1.5	2	1	1	9	0	0	0	1	0	0	1	0	0	0	1	0	26	1	0	1	0	4
3.5	1		0	9	1	0	0	1	0	0	0	0	0	0	0	0						3
			0	9	1	0	0	1	0	0	0	0	0	0
	2		0	9	1	0	0	0	0	0	1	0	0	0	1	0						4
	2	1	0	9	0	0	0	1	0	0	1	0	0	0	1	0	24	1	0	1	0	6
3	1		0	9	1	0	0	0	0	1	0	0	1	0	0	0						3
4.2	2		0	9	1	0	0	0	1	0	1	0	0	0	1	0						4
4			0	9	1	0	0	0	1	0	1	0	0	0
2	2		0	9	1	0	0	0	0	1	1	0	0	0	1	0						6
4.5	1		0	9	0	0	0	0	0	1	0	1	0	0	0	0						2
1.5	1		1	9	1	0	0	0	0	0	0	1	0	0	0	0						3
	1	0	0	9	1	0	0	1	0	0	1	0	0	0	0	0	25	1	0	1	0	3
2.8	2	1	0	9	1	0	0	0	0	0	0	1	0	0	1	0	20	1	0	1	0	4
	1		0	9	0	0	0	0	1	0	0	0	0	0	0	0						2
	1	1	0	9	0	0	0	0	1	0	0	0	0	0	0	0	30	1	0	1	0	3
3.2	2	1	0	9	1	0	0	0	0	1	0	0	1	0	1	0	44	0	1	1	0	4
3.2	2		0	9	1	0	0	0	0	1	0	0	0	0	1	0						4
2.1	2		1	9	1	0	0	0	0	1	0	1	0	0	1	0						4
3.2	1		0	14	1	0	0	1	0	0	0	1	0	0	0	0						3
2.1			0	14	1	0	0	0	0	0	0	1	0	0
	2		0	14	0	0	0	0	0	1	0	0	1	0	1	0						5
			0	14	0	0	0	0	0	1	0	0	1	0
2	1		1	14	1	0	0	0	0	1	0	0	0	0	0	0						2
			0	14	1	0	0	0	0	1	0	0	0	0
1.6	2		1	14	1	0	0	0	0	0	1	0	0	0	1	0						4
3.2	1	1	0	14	1	0	0	0	1	0	0	0	1	0	0	0	36	0	1	0	0	3
	1	0	0	14	1	0	0	0	0	1	0	0	1	0	0	0	46	0	1	1	0	3
2.5	2		0	14	1	0	0	0	0	0	1	0	0	0	1	0						4
	2		0	14	1	0	0	0	0	1	0	1	0	0	1	0						5
			0	14	1	0	0	0	0	1	0	1	0	0
			0	14	1	0	0	0	0	1	0	1	0	0
2.5			0	14	1	0	0	0	1	0	0	1	0	0
2.5	2		0	14	1	0	0	0	0	1	1	0	0	0	1	0						5
2.8	1	1	0	14	1	0	0	1	0	0	1	0	0	0	0	0	25	1	0	0	0	2
	2		0	14	1	0	0	0	1	0	0	1	0	0	1	0						4
			0	14	1	0	0	0	1	0	0	1	0	0
2.5	2		0	14	1	0	0	0	1	0	0	1	0	0	1	0						5
2.8			0	14	1	0	0	1	0	0	0	1	0	0
3	2		0	14	1	0	0	0	1	0	0	1	0	0	1	0						5
2.9			1	14	1	0	0	0	1	0	0	1	0	0
3	2		0	14	1	0	0	1	0	0	0	0	0	0	1	0						5
2.9			0	14	1	0	0	0	0	0	0	0	0	0
2.5	1		1	14	1	0	0	0	1	0	0	1	0	0	0	0						2
2.9			0	14	1	0	0	1	0	0	0	1	0	0
3.1	2	1	0	14	1	0	0	1	0	0	0	0	0	1	1	0	24	1	0	1	0	4
3	2		0	14	1	0	0	1	0	0	0	1	0	0	1	0						5
2.4			1	14	1	0	0	0	0	0	0	1	0	0
3.2	1	1	0	14	1	0	0	1	0	0	1	0	0	0	0	0	26	1	0	1	0	2
3.8		1	1	14	1	0	0	1	0	0	1	0	0	0			26	1	0	1	0
4.3	2	1	0	14	0	0	0	0	1	0	0	0	1	0	1	0	38	0	1	1	0	5
	2		0	9	1	0	0	0	0	1	0	0	0	1	1	0						4
	2		0	9	1	0	0	0	1	0	1	0	0	0	1	0						4
			0	9	1	0	0	0	1	0	1	0	0	0
			0	9	1	0	0	1	0	0	1	0	0	0
4.7	1		0	9	1	0	0	0	0	0	1	0	0	0	0	0						3
4	2		0	9	1	0	0	0	0	1	0	1	0	0	1	0						6
5			0	9	1	0	0	0	0	1	0	1	0	0
3.1	2	1	0	9	1	0	0	1	0	0	1	0	0	0	1	0	20	1	0	1	0	4
3.5	1	1	0	9	1	0	0	1	0	0	0	0	1	0	0	0	23	1	0	1	0	3
3.5		1	0	9	1	0	0	0	0	0	0	0	1	0			23	1	0	1	0
3	3		0	9	1	0	0	0	1	0	0	0	1	0	0	1						7
	1		1	9	1	0	0	0	0	1	0	0	0	0	0	0						3
2.3		1	0	9	1	0	0	0	0	1	0	1	0	0			43	0	1	1	0
3.2	1		0	9	1	0	0	0	0	0	1	0	0	0	0	0						3
3	1		0	9	0	0	0	0	0	1	1	0	0	0	0	0						3
4			0	9	0	0	0	0	0	1	1	0	0	0
3	1		0	9	1	0	0	1	0	0	0	0	0	0	0	0						3
3.6			0	9	1	0	0	1	0	0	0	0	0	0
4.3	1		0	9	1	0	0	1	0	0	0	0	0	1	0	0						2
4.2			0	9	1	0	0	1	0	0	0	0	0	1
			0	9	0	0	0	0	0	1	0	0	0	0
2	2		0	9	0	0	0	0	0	1	0	1	0	0	1	0						4
3.4			0	9	0	0	0	0	1	0	0	1	0	0
2.3			1	9	0	0	0	0	1	0	0	1	0	0
	1	1	0	9	1	0	0	0	0	1	0	0	0	0	0	0	45	0	1	1	0	3
3.1	2		0	9	1	0	0	1	0	0	1	0	0	0	1	0						6
3.8	1	1	0	9	1	0	0	0	0	1	0	1	0	0	0	0	40	0	1	1	0	3
	1		0	9	1	0	0	1	0	0	0	0	1	0	0	0						1
	1	0	0	2	1	0	0	0	0	1	0	1	0	0	0	0	32	1	0	0	0	2
2.8		0	0	2	1	0	0	0	1	0	0	1	0	0			32	1	0	0	0
3.2	2		0	2	0	0	0	0	0	1	0	0	1	0	1	0						4
3.4	2		0	2	0	1	0	0	0	0	0	0	1	0	1	0						4
2	2		0	2	0	0	0	0	0	1	0	0	0	0	1	0						4
3			0	2	0	0	0	0	0	1	0	0	0	0
	1	0	0	2	1	0	0	1	0	0	0	0	0	0	0	0	26	1	0	1	0	3
		0	1	2	1	0	0	1	0	0	0	0	0	0			26	1	0	1	0
4	1		0	2	1	0	0	0	1	0	0	0	0	0	0	0						1
3.2			0	2	1	0	0	1	0	0	0	0	0	0
3	2	0	1	2	1	0	0	0	0	0	0	0	0	0	1	0	18	0	0	0	0	4
	2		0	2	0	0	0	0	1	0	0	0	1	0	1	0						5
	1	1	0	2	0	1	0	1	0	0	0	0	0	1	0	0	28	1	0	1	0	3
		1	0	2	0	1	0	1	0	0	0	0	0	1			28	1	0	1	0
	2		0	2	1	0	0	1	0	0	0	1	0	0	1	0						4
3	1		0	2	1	0	0	1	0	0	0	1	0	0	0	0						3
3.1	2	1	0	2	0	1	0	1	0	0	0	0	0	1	1	0	32	1	0	0	0	5
3.5	1		0	2	0	1	0	1	0	0	1	0	0	0	0	0						3
			0	2	0	1	0	0	0	0	1	0	0	0
3	1		0	2	0	1	0	1	0	0	1	0	0	0	0	0						3
3	2		0	2	1	0	0	0	0	1	0	0	1	0	1	0						4
			0	2	1	0	0	0	1	0	0	0	1	0
3.1	2		0	2	1	0	0	0	1	0	0	0	0	1	1	0						5
3.5	2		0	2	1	0	0	0	0	0	0	0	0	0	1	0						4
3.5	2		0	2	0	1	0	0	0	0	0	0	1	0	1	0						4
	1	1	1	14	1	0	0	0	1	0	0	1	0	0	0	0	45	0	1	1	0	3
3.4	1		0	14	0	0	0	0	1	0	0	1	0	0	0	0						3
3.4			0	14	0	0	0	1	0	0	0	1	0	0
4.3			0	14	0	0	0	1	0	0	0	1	0	0
3	1		0	14	0	0	0	0	0	1	0	0	1	0	0	0						2
3.2	2	1	0	14	1	0	0	0	1	0	0	0	0	1	1	0	35	0	1	1	0	4
2.1	1		1	14	1	0	0	0	0	1	0	1	0	0	0	0						2
2.7	2		0	14	1	0	0	1	0	0	0	1	0	0	1	0						5
2.7			0	14	1	0	0	1	0	0	0	1	0	0
			0	14	1	0	0	0	0	0	0	1	0	0
3	2		0	14	1	0	0	0	0	1	0	0	1	0	1	0						6
4	1	1	0	14	1	0	0	1	0	0	0	0	0	1	0	0	25	1	0	1	0	2
3.5	1		0	14	1	0	0	1	0	0	0	0	0	1	0	0						3
4	1		0	14	1	0	0	0	0	0	0	0	0	1	0	0						3
	2	1	1	14	1	0	0	0	0	0	0	0	0	0	1	0	18	0	0	1	0	4
	1		0	14	0	0	0	0	0	1	0	0	0	0	0	0						3
			1	14	0	0	0	0	0	1	0	0	0	0
3.1	1	1	0	14	1	0	0	1	0	0	0	0	0	1	0	0	25	1	0	1	0	3
		1	0	14	1	0	0	1	0	0	0	0	0	1			25	1	0	1	0
2.5	2		1	11	0	1	0	1	0	0	0	0	1	0	1	0						6
3			0	11	0	1	0	0	0	0	0	0	1	0
3	1		1	11	1	0	0	1	0	0	0	0	1	0	0	0						2
3.4	1	1	0	11	0	1	0	0	0	0	0	0	0	1	0	0	21	1	0	1	0	3
3	2		0	11	0	0	0	0	0	1	0	0	1	0	1	0						5
2.5	2		0	11	1	0	0	0	1	0	0	0	1	0	1	0						5
2.5	1		0	11	0	1	0	0	0	1	0	0	0	1	0	0						3
3			0	11	0	1	0	0	0	1	0	0	0	1
3.5			0	11	0	1	0	0	0	1	0	0	0	1
3.4	1		0	11	0	1	0	0	0	0	0	0	1	0	0	0						3
3	1	1	0	11	0	1	0	1	0	0	0	0	0	1	0	0	29	1	0	0	1	3
3.5	2		0	7	1	0	0	0	0	1	0	0	1	0	1	0						5
3.7			0	7	1	0	0	0	1	0	0	0	1	0
3.2	2		0	7	1	0	0	1	0	0	0	0	1	0	1	0						5
3.4	2	1	0	7	1	0	0	0	0	0	0	0	0	0	1	0	21	1	0	0	0	4
3	1		0	7	1	0	0	1	0	0	1	0	0	0	0	0						3
2.5	2		0	7	0	0	0	0	0	1	1	0	0	0	1	0						4
	1	1	0	7	0	1	0	0	1	0	1	0	0	0	0	0	30	1	0	1	0	3
		1	0	7	0	1	0	1	0	0	1	0	0	0			30	1	0	1	0
2.9		1	0	7	0	1	0	1	0	0	1	0	0	0			30	1	0	1	0
	1	1	1	7	1	0	0	1	0	0	1	0	0	0	0	0	27	1	0	1	0	3
3.8	1		0	7	1	0	0	0	1	0	0	0	1	0	0	0						2
3	2		0	7	1	0	0	0	0	0	1	0	0	0	1	0						4
3.6	2	1	0	7	1	0	0	0	1	0	0	0	1	0	1	0	30	1	0	0	1	6
	2	1	0	7	0	0	0	0	0	1	1	0	0	0	1	0	40	0	1	1	0	6
2.5	2		0	7	1	0	0	1	0	0	0	0	0	0	1	0						5
4	1		0	7	1	0	0	0	1	0	0	0	1	0	0	0						3
4	1	1	0	7	0	0	0	0	1	0	0	1	0	0	0	0	35	0	1	1	0	3
		1	0	7	0	0	0	0	1	0	0	1	0	0			35	0	1	1	0
	2		1	7	0	0	0	0	0	1	1	0	0	0	1	0						5
			0	7	0	0	0	0	0	1	1	0	0	0
			0	7	0	0	0	0	0	1	1	0	0	0
			0	7	0	0	0	0	0	1	1	0	0	0
2.5	2		0	27	1	0	0	0	0	1	0	0	0	1	1	0						4
	1		1	27	1	0	0	0	0	0	0	0	0	1	0	0						3
3.1	2	1	0	27	1	0	0	0	1	0	0	1	0	0	1	0	27	1	0	1	0	5
	1	1	0	27	1	0	0	0	0	1	0	0	0	1	0	0	41	0	1	0	1	2
		1	0	27	1	0	0	0	0	1	0	0	0	1			41	0	1	0	1
3	1		1	27	0	1	0	0	0	0	0	1	0	0	0	0						2
3	1		0	27	1	0	0	1	0	0	1	0	0	0	0	0						3
3.5			0	27	1	0	0	0	0	0	1	0	0	0
	2	1	0	27	1	0	0	0	1	0	0	0	0	1	1	0	28	1	0	1	0	4
		1	0	27	1	0	0	1	0	0	0	0	0	1			28	1	0	1	0
2.4	1	1	0	27	1	0	0	1	0	0	0	0	1	0	0	0	18	0	0	1	0	3
2.9		1	0	27	1	0	0	0	0	0	0	0	1	0			18	0	0	1	0
3	1		0	27	0	1	0	0	1	0	0	0	1	0	0	0						3
			1	27	0	1	0	1	0	0	0	0	1	0
3	1		0	27	1	0	0	1	0	0	0	0	1	0	0	0						3
2.7	1		0	27	1	0	0	0	0	0	0	0	0	1	0	0						3
	2		0	27	0	1	0	0	0	0	0	0	1	0	1	0						4
	2	1	0	27	1	0	0	0	1	0	0	0	0	1	1	0	32	1	0	1	0	4
		1	0	27	1	0	0	0	1	0	0	0	0	1			32	1	0	1	0
	1		0	27	1	0	0	0	0	1	0	0	1	0	0	0						1
	1		0	27	1	0	0	0	1	0	1	0	0	0	0	0						2
			0	27	1	0	0	0	1	0	1	0	0	0
2.9	1	1	1	27	1	0	0	1	0	0	0	1	0	0	0	0	24	1	0	1	0	2
	1		0	27	0	1	0	0	0	0	0	0	1	0	0	0						2
3.6	2	0	0	27	1	0	0	0	0	1	0	0	1	0	1	0	41	0	1	1	0	4
4.9		0	0	27	1	0	0	0	0	1	0	0	1	0			41	0	1	1	0
3	1		0	27	1	0	0	0	1	0	0	0	1	0	0	0						2
4			0	27	1	0	0	1	0	0	0	0	1	0
	2	1	1	27	1	0	0	1	0	0	1	0	0	0	1	0	21	1	0	1	0	4
2.7	2		1	27	0	1	0	1	0	0	0	0	1	0	1	0						4
4.5	1		1	27	1	0	0	1	0	0	0	0	1	0	0	0						3
3.9	1	1	0	27	1	0	0	1	0	0	0	1	0	0	0	0	20	1	0	1	0	2
5.2		1	0	27	1	0	0	1	0	0	0	1	0	0			20	1	0	1	0
4.7		1	0	27	1	0	0	0	0	0	0	1	0	0			20	1	0	1	0
2.9	2		0	27	1	0	0	1	0	0	0	0	0	0	1	0						4
2.3			0	27	1	0	0	1	0	0	0	0	0	0
4.8	2	1	0	27	0	0	0	0	0	0	0	0	0	0	1	0	38	0	1	1	0	6
	2		0	27	1	0	0	1	0	0	1	0	0	0	1	0						4
3.2			0	27	1	0	0	1	0	0	1	0	0	0
1.8	1	1	1	27	1	0	0	0	0	1	0	0	1	0	0	0	36	0	1	1	0	2
2.5	1	1	0	27	1	0	0	0	0	0	0	0	1	0	0	0	18	0	0	0	0	3
	2		0	27	0	0	0	0	1	0	1	0	0	0	1	0						4
			1	27	0	0	0	0	1	0	1	0	0	0
3.4	1		0	27	1	0	0	1	0	0	0	1	0	0	0	0						3
3	1	1	0	27	1	0	0	0	1	0	0	0	0	0	0	0	21	1	0	0	0	3
		1	0	27	1	0	0	1	0	0	0	0	0	0			21	1	0	0	0
3.5	1		0	27	1	0	0	1	0	0	0	0	0	0	0	0						3
1.5			1	27	1	0	0	1	0	0	0	0	0	0
4.8	1		0	27	1	0	0	0	1	0	0	1	0	0	0	0						2
4.2			0	27	1	0	0	1	0	0	0	1	0	0
3.5	1		0	27	1	0	0	1	0	0	1	0	0	0	0	0						3
3.4	1		0	27	0	0	0	0	1	0	1	0	0	0	0	0						3
3			0	27	0	0	0	1	0	0	1	0	0	0
3			0	27	0	0	0	1	0	0	1	0	0	0
3	1	1	0	27	0	0	0	0	0	1	1	0	0	0	0	0	45	0	1	1	0	3
		1	0	27	0	0	0	0	0	1	1	0	0	0			45	0	1	1	0
3.1	1		0	27	1	0	0	0	1	0	0	1	0	0	0	0						3
			0	27	1	0	0	1	0	0	0	1	0	0
5	1		0	27	1	0	0	0	0	1	0	0	0	0	0	0						2
5.2			0	27	1	0	0	0	1	0	0	0	0	0
	2		0	21	0	0	0	0	1	0	1	0	0	0	1	0						4
			0	21	0	0	0	0	1	0	1	0	0	0
3.2	1		0	21	1	0	0	1	0	0	1	0	0	0	0	0						3
1.2			1	21	1	0	0	0	0	0	1	0	0	0
3.5	2		0	21	1	0	0	1	0	0	1	0	0	0	1	0						4
4.3	1		0	21	1	0	0	0	0	1	1	0	0	0	0	0						3
			0	21	1	0	0	0	1	0	1	0	0	0
3.4	2	1	0	21	1	0	0	0	1	0	0	0	1	0	1	0	29	1	0	1	0	5
4	1	1	0	21	0	0	0	0	0	0	0	0	0	0	0	0	19	0	0	1	0	3
3.4	1		0	21	1	0	0	1	0	0	0	1	0	0	0	0						3
1			1	21	1	0	0	0	0	0	0	1	0	0
	1		0	21	1	0	0	1	0	0	0	0	0	1	0	0						3
2.5	1	1	0	21	1	0	0	0	1	0	0	0	0	0	0	0	28	1	0	1	0	2
2.5		1	1	21	1	0	0	1	0	0	0	0	0	0			28	1	0	1	0
3.2	3	1	0	21	1	0	0	0	0	0	0	0	1	0	0	1	22	1	0	1	0	7
	2		0	21	1	0	0	0	1	0	0	0	1	0	1	0						4
2.6	2	1	1	21	1	0	0	1	0	0	1	0	0	0	1	0	24	1	0	0	0	6
3.5		1	0	21	1	0	0	1	0	0	1	0	0	0			24	1	0	0	0
3.2	2		0	21	0	1	0	0	0	0	1	0	0	0	1	0						4
4	2		0	21	1	0	0	1	0	0	1	0	0	0	1	0						4
2	1		1	13	1	0	0	0	0	1	0	0	1	0	0	0						3
2			1	13	1	0	0	0	0	1	0	0	1	0
4.5	1		0	13	1	0	0	0	1	0	0	0	1	0	0	0						2
3	1		0	13	1	0	0	0	0	0	0	1	0	0	0	0						3
1.9	1		1	13	1	0	0	0	0	0	1	0	0	0	0	0						3
2.5	1		1	13	1	0	0	0	1	0	0	1	0	0	0	0						3
3.5	1		0	13	1	0	0	0	1	0	0	1	0	0	0	0						1
4			0	13	1	0	0	0	1	0	0	1	0	0
3.2	1		0	13	1	0	0	1	0	0	0	0	1	0	0	0						3
4.4			0	13	1	0	0	1	0	0	0	0	1	0
2.5	2		1	13	1	0	0	0	1	0	0	0	1	0	1	0						5
1.8			1	13	1	0	0	0	1	0	0	0	1	0
4.3	1		0	13	1	0	0	0	1	0	0	0	0	0	0	0						2
4.1			0	13	1	0	0	1	0	0	0	0	0	0
2.3	1		1	13	0	1	0	0	0	0	0	0	1	0	0	0						3
	1		0	13	1	0	0	0	0	1	0	0	1	0	0	0						3
3.3	1		0	13	0	1	0	1	0	0	0	0	1	0	0	0						3
3.2	2		0	13	1	0	0	0	0	0	0	1	0	0	1	0						6
3.7	2		0	13	1	0	0	0	0	1	0	0	1	0	1	0						4
3.3	1	1	0	13	1	0	0	1	0	0	0	1	0	0	0	0	24	1	0	1	0	3
2		1	0	13	1	0	0	1	0	0	0	1	0	0			24	1	0	1	0
3.5	1	1	0	13	0	1	0	0	0	0	0	1	0	0	0	0	21	1	0	1	0	2
	1	1	0	13	1	0	0	0	0	1	0	0	0	1	0	0	38	0	1	1	0	1
2.7	2	1	0	13	1	0	0	0	1	0	0	0	0	1	1	0	28	1	0	1	0	4
2.8	2	1	0	13	0	1	0	0	0	0	0	0	1	0	1	0	20	1	0	1	0	4
2.8	1		0	13	1	0	0	0	1	0	0	0	0	0	0	0						3
3.5			0	13	1	0	0	1	0	0	0	0	0	0
2.1	2		0	13	1	0	0	0	1	0	0	0	0	1	1	0						4
3.2			0	13	1	0	0	0	1	0	0	0	0	1
2.3	2		1	13	1	0	0	0	0	0	1	0	0	0	1	0						4
3.1	2	1	0	13	1	0	0	1	0	0	0	0	1	0	1	0	20	1	0	1	0	4
2	2		1	15	1	0	0	0	1	0	0	1	0	0	1	0						6
3.5			0	15	1	0	0	1	0	0	0	1	0	0
3.5	1		0	15	0	1	0	0	1	0	0	0	1	0	0	0						3
2.5	1		0	15	0	1	0	0	0	0	0	1	0	0	0	0						3
3.5	1	1	0	15	1	0	0	0	0	0	0	1	0	0	0	0	18	0	0	1	0	3
3	1		0	15	0	1	0	0	1	0	0	0	0	1	0	0	30	1	0			3
3.5			0	15	0	1	0	1	0	0	0	0	0	1			30	1	0
3	1	1	0	15	1	0	0	0	1	0	0	1	0	0	0	0	28	1	0	1	0	2
3.2	2	1	1	15	1	0	0	0	0	1	1	0	0	0	1	0	38	0	1	1	0	4
3.2	1		0	15	1	0	0	0	0	1	0	0	1	0	0	0						3
4.5			0	15	1	0	0	0	1	0	0	0	1	0
3.5	2	1	0	15	1	0	0	0	1	0	0	1	0	0	1	0	30	1	0	1	0	4
2.2	2	0	1	15	1	0	0	1	0	0	0	1	0	0	1	0	20	1	0	1	0	4
2		0	1	15	1	0	0	0	0	0	0	1	0	0			20	1	0	1	0
3.5	1		0	15	1	0	0	1	0	0	0	1	0	0	0	0						2
3			1	15	1	0	0	0	0	0	0	1	0	0
3	1		0	5	1	0	0	0	1	0	0	0	0	0	0	0						3
	1		0	5	1	0	0	0	1	0	0	1	0	0	0	0						3
1.6	1	1	1	5	1	0	0	1	0	0	1	0	0	0	0	0	24	1	0	0	0	1
3.2		1	0	5	1	0	0	1	0	0	1	0	0	0			24	1	0	0	0
3	1		0	5	1	0	0	0	1	0	0	0	0	0	0	0						1
2			1	5	1	0	0	1	0	0	0	0	0	0
2	2	0	1	5	0	0	0	0	0	1	1	0	0	0	1	0	35	0	1	0	0	4
		0	1	5	0	0	0	0	0	1	1	0	0	0			35	0	1	0	0
3.5	2		0	5	1	0	0	1	0	0	0	0	1	0	1	0						5
3.2			0	5	1	0	0	0	0	0	0	0	1	0
3.2	2	1	0	5	0	0	0	0	0	1	0	0	1	0	1	0	40	0	1	1	0	4
4	2		0	5	1	0	0	0	1	0	0	0	1	0	1	0						4
			0	5	1	0	0	0	1	0	0	0	1	0
3.4	1	1	0	5	1	0	0	1	0	0	0	1	0	0	0	0	20	1	0	1	0	3
3.3		1	0	5	1	0	0	0	0	0	0	1	0	0			20	1	0	1	0
2.8	1		0	5	1	0	0	1	0	0	1	0	0	0	0	0						3
			1	5	1	0	0	0	0	0	1	0	0	0
3.5	1		0	5	0	0	0	0	0	1	0	0	1	0	0	0						2
4.3	1		0	5	0	0	0	1	0	0	0	0	0	0	0	0						3
2.5			1	5	0	0	0	1	0	0	0	0	0	0
	1		0	5	1	0	0	0	0	0	0	1	0	0	0	0						1
3.5	1	1	0	5	1	0	0	0	1	0	0	1	0	0	0	0	29	1	0	1	0	3
2.4	1		1	5	1	0	0	0	0	0	0	0	0	0	0	0						2
	1	0	0	5	0	0	0	1	0	0	1	0	0	0	0	0	31	1	0	1	0	2
2.1	1	0	1	5	0	0	0	0	0	1	0	0	0	0	0	0	40	0	1	0	0	3
3	2		0	5	1	0	0	0	0	0	0	0	0	0	1	0	19	0	0			4
3.3	1	0	0	5	0	0	0	1	0	0	1	0	0	0	0	0	22	1	0	1	0	3
3.2		0	0	5	0	0	0	0	0	0	1	0	0	0			22	1	0	1	0
2.5	1	1	0	5	0	0	0	0	1	0	0	0	1	0	0	0	28	1	0	0	0	2
		1	0	5	0	0	0	0	1	0	0	0	1	0			28	1	0	0	0
4	1		0	5	0	0	0	0	0	1	1	0	0	0	0	0						3
	1		0	5	0	0	0	0	0	1	0	0	1	0	0	0						2
			0	5	0	0	0	0	0	1	0	0	1	0
	2		0	19	1	0	0	1	0	0	0	0	0	0	1	0						4
			0	19	1	0	0	1	0	0	0	0	0	0
	2		1	19	0	0	0	0	1	0	1	0	0	0	1	0						5
	1		0	19	0	0	0	1	0	0	1	0	0	0	0	0						3
			0	19	0	0	0	0	0	0	1	0	0	0
	2		1	19	0	0	0	1	0	0	0	1	0	0	1	0						5
	1		0	19	1	0	0	1	0	0	0	1	0	0	0	0						3
4.5	1	1	0	19	0	0	0	1	0	0	0	1	0	0	0	0	23	1	0	1	0	2
		1	0	19	0	0	0	0	0	0	0	1	0	0			23	1	0	1	0
3.5	1		0	19	1	0	0	1	0	0	0	0	1	0	0	0						3
	2		0	19	1	0	0	0	0	0	1	0	0	0	1	0						4
[truncated: 17,497 more rows]
